# Supplementary material for: Mass spectrometry-based proteomic profiling of human tauopathy brains suggests mitochondria-associated alterations
Source: Front Mol Neurosci. 2026 May 22;19:1815858. doi: 10.3389/fnmol.2026.1815858 (PMC13236917; doi:10.3389/fnmol.2026.1815858)
Supplement: Supplementary file 1 [file Data_Sheet_1.xlsx]

## Sheet: ST-1
		Supplementary Table 1. Demographic characteristics of the subjects included in this study
		Group$	Subject ID*	Clinical diagnosis	Brain region	Sex	AAO	AAD	BW	Nucleic acid QC		APOE		Neuropathology
					(Area)		(y.o.)	(y.o.)	(gram)	DIN	RIN	(Genotype)		ABC†	AGD#	LB%
	1	Control	Cont-1	Lung cancer@	FC (Motor)	M	NA	69	1340	7	7.3	3*3		A1B1C0	0	0
	2		Cont-2	Multiple old infarcts	FC (Motor)	M	NA	76	1220	8.8	7.8	3*3		A1B1C0	0	0
	3		Cont-3	Myasthenia gravis@	FC (Motor)	F	NA	83	1210	8.9	7.4	3*3		A1B1C0	0	0
	4		Cont-4	ANCA-related angitis@	FC (Motor)	F	NA	67	1240	7.7	7.2	3*3		A2B1C1	0	0
	5	AD	AD-1	AD	FC (Prefrontal)	F	70	86	980	8.3	5.8	4*4		A3B3C3	0	Olfactory
	6		AD-2	AD	FC (Prefrontal)	F	65	86	995	8.6	6.6	4*4		A3B3C3	0	0
	7		AD-3	AD	FC (Prefrontal)	F	58	68	960	7.9	5.9	3*3		A3B3C3	0	0
	8		AD-4	DLB	FC (Prefrontal)	M	80	83	1310	9.5	6.7	2*4		A3B3C2	0	0
	9	CBD	CBD-1	Probable CBS	FC (Motor)	M	74	87	1020	8.6	7.8	3*3		A1B2C0	0	0
	10		CBD-2	Possible CBS	FC (Motor)	F	63	78	885	7.9	8.4	3*3		A0B2C0	2	0
	11		CBD-3	Possible CBS	FC (Motor)	M	61	67	1150	8.3	8.8	3*3		A0B1C0	0	0
	12		CBD-4	PSPS	FC (Motor)	F	66	70	1070	9	8.6	3*3		A1B1C2	2	0
	13	PSP	PSP-1	PSPS	FC (Motor)	M	74	84	1190	8.4	8.1	3*3		A3B2C1	0	0
	14		PSP-2	FTLD	FC (Motor)	M	66	72	1160	8.5	8.4	3*3		A2B1C1	0	0
	15		PSP-3	CBS	FC (Motor)	F	67	81	1010	8.6	7.4	3*3		A2B1C1	0	0
	16		PSP-4	PSPS	FC (Motor)	F	65	75	960	9.3	7.5	3*3		A1B1C0	0	0
					Poverall	> 0.99a	0.78b	0.60c	0.073c	0.86c	< 0.001c	0.029a
					Pposthoc+	NA	NA	NA	NA	NA	0.0049d	NA
		MAPT variant analysis and APOE genotyping were performed using Sanger sequencing: additional methodological details are available upon request
		Statistically significant P values (less than 0.05) are indicated in bold
		$, grouped according to the neuropathological diagnosis
		*, no pathogenic mutations in MAPT were detected in any subject
		@, no significant alterations in the brain
		†, the combined assessment of amyloid plaques (A), neurofibrillary tangles (B), and neuritic plaques (C) (PMID: 22265587)
		#, the Saito's stage (PMID: 15453090)
		%, the McKeith's LB score (PMID: 16237129 and 28592453)
		+, P values adjusted for multiple comparisons are shown
		a, P values were calculated using Fisher’s exact test based on a 2×4 contingency table for sex (F/M) and a 3×4 contingency table for APOE (2*4/3*3/4*4)
		b, the P value was calculated using the Kruskal–Wallis test among AD, CBD, and PSP
		c, P values were calculated using the Kruskal–Wallis test among Control, AD, CBD, and PSP
		d, in Dunn’s post hoc test for multiple comparisons, only the comparison between the AD (n = 4) and CBD (n = 4) groups was statistically significant
		AAD, age at death
		AAO, age at onset
		AD, Alzheimer's disease
		AGD, argyrophilic grain disease
		ANCA, anti-neutrophil cytoplasmic antibody
		CBD, corticobasal degeneration
		CBS, corticobasal syndrome
		Cont, control
		DIN, DNA integrity number
		DLB, dementia with Lewy bodies
		F, female
		FC, frontal cortex
		FTLD, frontotemporal lobar degeneration
		ID, identification
		LB, Lewy bodies
		M, male
		NA, not available/applicable
		QC, quality control
		PSP, progressive supranuclear palsy
		PSPS, progressive supranuclear palsy syndrome
		RIN, RNA integrity number
		y.o., years old

## Sheet: ST-2
		Supplementary Table 2. Summary statistics of the MS-based proteomic data
		Group$	Subject ID*	No. of proteins (DIA-NN ver. 1.9.2)						No. of proteins analyzed	Summary statistics
				Detected	Not detected	Sum				(Perseus ver. 2.1.3.0)	Min	Max	Mean	Median	IQR	SD
	1	Control	Cont-1	4106	371	4477	→	Log2-transformed	→	3302	0.640482	15.486	7.37378	7.26647	2.07342	1.74863
	2		Cont-2	4101	376	4477	→	Log2-transformed	→	3302	0.981955	15.5617	7.39701	7.28436	2.01149	1.74345
	3		Cont-3	4075	402	4477	→	Log2-transformed	→	3302	0.934403	15.9569	7.39221	7.27554	2.0067	1.75328
	4		Cont-4	4135	342	4477	→	Log2-transformed	→	3302	1.25859	15.1025	7.36757	7.26839	2.06628	1.7546
	5	AD	AD-1	4151	326	4477	→	Log2-transformed	→	3302	1.94619	15.5791	7.4334	7.31615	1.96262	1.70658
	6		AD-2	4067	410	4477	→	Log2-transformed	→	3302	1.48734	15.1802	7.43475	7.33642	1.97282	1.72647
	7		AD-3	4175	302	4477	→	Log2-transformed	→	3302	1.09104	14.7965	7.40843	7.31006	1.99242	1.70851
	8		AD-4	4038	439	4477	→	Log2-transformed	→	3302	1.37341	16.2124	7.40223	7.29453	2.02328	1.73526
	9	CBD	CBD-1	3971	506	4477	→	Log2-transformed	→	3302	1.20704	16.1848	7.49917	7.3879	1.99981	1.74108
	10		CBD-2	4145	332	4477	→	Log2-transformed	→	3302	1.07648	15.6648	7.4893	7.4085	2.00168	1.71988
	11		CBD-3	4201	276	4477	→	Log2-transformed	→	3302	1.28772	14.9939	7.43959	7.3378	1.93889	1.70333
	12		CBD-4	4059	418	4477	→	Log2-transformed	→	3302	2.15926	15.7544	7.42618	7.31783	1.98229	1.72758
	13	PSP	PSP-1	4177	300	4477	→	Log2-transformed	→	3302	1.01533	15.5253	7.45242	7.34607	2.0008	1.72687
	14		PSP-2	4185	292	4477	→	Log2-transformed	→	3302	1.64863	15.6163	7.41875	7.31849	2.03594	1.73374
	15		PSP-3	4071	406	4477	→	Log2-transformed	→	3302	-0.200569	16.2492	7.44745	7.34421	2.01851	1.73719
	16		PSP-4	4155	322	4477	→	Log2-transformed	→	3302	1.93374	14.8891	7.40841	7.31303	1.99162	1.70315
		$, grouped according to the neuropathological diagnosis
		*, no pathogenic mutations in MAPT were detected in any subject
		AD, Alzheimer's disease
		CBD, corticobasal degeneration
		Cont, control
		ID, identification
		IQR, interquartile range (75th percentile - 25th percentile)
		Max, maximum
		Min, minimum
		MS, mass spectrometry
		PSP, progressive supranuclear palsy
		SD, standard deviation

## Sheet: ST-3
		Supplementary Table 3. Tau fragments identified by MS
		Group$	Subject ID*	Fr01_6-23	Fr02_24-44	Fr03_24-44	Fr04_25-44	Fr05_45-67	Fr06_68-87	Fr07_181-190	Fr08_195-209	Fr09_212-221	Fr10_243-254	Fr11_260-267	Fr12_281-290	Fr13_282-290	Fr14_299-317	Fr15_299-317	Fr16_322-340	Fr17_322-340	Fr18_354-369	Fr19_354-369	Fr20_354-370	Fr21_386-395	Fr22_396-406
				PC-3	PC-3	PC-4	PC-3	PC-3	PC-3	PC-2	PC-2	PC-2	PC-2	PC-1	PC-2	PC-2	PC-3	PC-4	PC-3	PC-4	PC-2	PC-3	PC-3	PC-2	PC-2
	1	Control	Cont-1	8.60172	6.48178	4.89893	6.7215	7.33172	6.46146	7.73342	10.1346	9.93759	10.9411	6.009	7.41884	7.36886	9.20776	5.8212	3.28488	ND	8.37911	9.92452	ND	8.38082	10.5595
	2		Cont-2	8.60089	6.60434	4.26106	7.47297	7.17184	6.67654	7.52643	9.50429	9.84678	10.9881	6.14528	7.19705	6.86953	9.08496	6.06486	4.18646	ND	8.27986	9.97613	ND	8.18418	8.73711
	3		Cont-3	8.802	ND	5.2439	6.58583	7.26568	5.77643	7.16465	9.71975	10.0215	10.9925	6.09378	7.12074	6.79289	8.8224	4.45504	4.33026	ND	8.13461	9.90565	2.62171	8.41524	9.87812
	4		Cont-4	8.40825	6.0114	5.1537	6.94498	7.72554	6.55565	8.06782	10.1871	10.0715	10.8646	6.27314	7.0318	7.13827	8.73666	6.03404	4.6195	6.22495	8.24203	9.73965	ND	8.22276	10.2289
			Mean	8.60321	6.36584	4.8894	6.93132	7.37369	6.36752	7.62308	9.88643	9.96936	10.9466	6.1303	7.19211	7.04239	8.96294	5.59379	4.10528	6.22495	8.2589	9.88649	2.62171	8.30075	9.85089
			SD	0.160763	0.313009	0.443628	0.390282	0.243562	0.40377	0.37836	0.329538	0.0986533	0.0594222	0.110566	0.165553	0.263255	0.220439	0.766852	0.575814	NC	0.101036	0.102325	NC	0.114298	0.792927
	5	AD	AD-1	8.91799	ND	5.98563	6.68499	7.31479	6.43222	8.32584	9.44189	9.56108	12.0732	6.14285	7.97357	7.86075	10.1157	6.8305	5.73738	5.30254	9.99233	11.4638	4.12707	8.17309	10.219
	6		AD-2	8.90046	ND	5.33254	6.66065	7.08371	6.25572	8.92786	9.17296	9.79565	12.292	6.25371	7.99089	8.06031	10.1714	7.31231	6.80699	7.25231	9.61149	11.6982	4.74425	8.29414	10.261
	7		AD-3	8.83345	5.83757	5.17925	6.6282	6.86333	6.2456	6.56132	8.88462	9.59733	12.2046	6.72417	8.00706	8.05095	9.58557	6.67336	4.63309	6.73035	9.08006	10.6673	ND	8.65575	10.0522
	8		AD-4	8.28385	5.69636	5.36431	6.95499	7.78	6.80998	8.54367	10.3208	10.0598	11.123	6.51529	7.42512	7.12586	8.99604	5.56642	4.95981	6.13169	8.57172	10.1711	ND	8.44662	10.9639
			Mean	8.73394	5.76697	5.46543	6.73221	7.26046	6.43588	8.08967	9.45507	9.75346	11.9232	6.40901	7.84916	7.77447	9.71718	6.59565	5.53432	6.35422	9.3139	11.0001	4.43566	8.3924	10.374
			SD	0.302262	0.0998459	0.356086	0.150332	0.392351	0.263709	1.04886	0.6204	0.228763	0.540996	0.261779	0.283026	0.442074	0.548479	0.738042	0.966646	0.837374	0.620306	0.707153	0.436409	0.208202	0.403417
	9	CBD	CBD-1	8.52913	ND	4.87503	6.56872	7.25419	6.69574	7.64191	9.28034	9.29863	10.9642	5.78042	7.70555	7.83752	9.44657	5.74199	ND	ND	8.12879	10.1118	ND	8.0766	9.8824
	10		CBD-2	8.46121	5.92186	5.18307	6.79678	7.13977	7.8093	7.97362	9.27454	9.21016	10.4118	6.08756	7.23094	7.14252	9.33477	5.99699	4.56799	6.12573	8.21824	9.82146	ND	8.19888	9.82107
	11		CBD-3	8.80405	6.1471	5.35505	6.82589	7.05669	ND	8.94404	9.20526	9.98905	11.9088	6.49558	9.41053	8.64816	11.1281	7.81865	5.81866	7.45925	9.55969	10.8923	ND	8.38789	9.82465
	12		CBD-4	8.79283	6.00571	4.85216	6.6412	6.83551	6.58122	7.64759	9.61533	10.1263	11.595	6.17686	8.46747	7.88717	10.1729	7.05444	5.30671	6.91959	8.83195	10.513	ND	8.406	10.2651
			Mean	8.6468	6.02489	5.06633	6.70815	7.07154	7.02876	8.05179	9.34387	9.65603	11.22	6.1351	8.20362	7.87884	10.0206	6.65302	5.23112	6.83486	8.68467	10.3346	NC	8.26734	9.9483
			SD	0.177333	0.113839	0.244574	0.123343	0.176962	0.678391	0.614706	0.18416	0.468524	0.666765	0.294251	0.952266	0.615304	0.826571	0.962663	0.628753	0.670789	0.66179	0.467552	NC	0.157932	0.21305
	13	PSP	PSP-1	8.4387	6.17269	4.73825	6.63503	7.12047	6.66117	8.3638	9.7795	10.0801	11.0686	6.03013	7.43996	7.23794	9.16489	6.02201	4.5141	6.54905	8.34623	10.0144	ND	7.97605	9.99877
	14		PSP-2	8.66091	5.88302	5.17765	6.74553	6.0295	7.79328	8.58927	10.232	10.1924	11.3611	6.35178	7.59249	7.48578	9.38225	6.34241	4.12796	5.95903	8.61176	10.2043	ND	8.45094	11.0817
	15		PSP-3	8.56189	6.07145	5.06004	6.84651	7.11681	6.76805	8.05598	8.76118	9.80129	11.2024	5.66393	7.71509	7.5271	9.07636	4.19711	5.82197	ND	8.46387	10.1975	ND	8.0662	10.7733
	16		PSP-4	8.82738	5.97961	5.05742	6.75233	7.24216	6.06326	7.81626	9.74566	10.0876	11.2162	ND	7.61235	7.47278	9.26966	6.17488	4.03222	5.44805	8.54512	10.2384	3.44819	8.54379	9.94154
			Mean	8.62222	6.02669	5.00834	6.74485	6.87724	6.82144	8.20633	9.62958	10.0404	11.2121	6.01528	7.58997	7.4309	9.22329	5.6841	4.62407	5.98538	8.49175	10.1636	3.44819	8.25925	10.4488
			SD	0.164225	0.124066	0.188585	0.086509	0.568151	0.718299	0.339706	0.619932	0.167426	0.119595	0.344165	0.113529	0.13071	0.132186	0.999928	0.82532	0.550974	0.114313	0.101094	NC	0.279988	0.567355
		Overall comparison: PKW
			AD vs. CBD vs. PSP vs. Control	0.54	0.083	0.099	0.85	0.18	0.34	0.4	0.37	0.22	0.05	0.31	0.036	0.077	0.041	0.45	0.097	0.54	0.06	0.037	0.26	0.86	0.29
		Post-hoc comparison: PDunn
			AD vs. Control	0.54	0.029	0.11	1	1	1	0.47	0.62	0.9	0.018	0.46	0.035	0.078	0.13	0.47	0.081	1	0.023	0.011	0.17	1	0.8
			CBD vs. Control	1	0.64	1	1	0.19	0.36	1	0.36	1	0.9	1	0.035	0.064	0.023	0.7	0.26	1	1	0.31	NA	1	1
			PSP vs. Control	1	0.61	1	1	0.16	0.91	0.36	1	1	0.36	1	0.22	0.47	1	1	1	1	0.7	0.26	0.88	1	0.8
			AD vs. CBD	0.8	0.43	0.31	1	1	0.41	1	1	1	0.26	0.54	1	1	1	1	1	1	0.22	0.62	NA	1	0.36
			AD vs. PSP	0.8	0.33	0.078	1	1	1	1	1	0.16	0.7	0.26	1	1	0.9	0.9	0.29	1	0.41	0.7	0.51	1	1
			CBD vs. PSP	1	1	1	1	1	1	1	0.8	0.31	1	1	1	1	0.26	1	0.7	0.42	1	1	NA	1	0.36
		All measurement values are log2-transformed
		Each tau fragment is italicized
		Statistically significant P values (P < 0.05) are shown in bold
		For example, “Fr01_6–23” denotes the peptide fragment corresponding to residues 6 to 23 (QEFEVMEDHAGTYGLGDR) of the 2N4R isoform of tau, which comprises 441 amino acids (UniProt ID: P10636-8)
		$, grouped according to the neuropathological diagnosis
		*, no pathogenic mutations in MAPT were detected in any subject
		AD, Alzheimer's disease
		CBD, corticobasal degeneration
		Cont, control
		Fr, fragment
		ID, identification
		NA, not available
		NC, not calculated
		ND, not detected
		PC, precursor charge
		PKW, calculated using the Kruskal–Wallis test
		PDunn, calculated using the Dunn's post-hoc test
		PSP, progressive supranuclear palsy
		SD, standard deviation
		vs., versus

## Sheet: ST-4
	Supplementary Table 4. Number of proteins stratified by ANOVA PFDR thresholds across four diagnostic groups
	Threshold of ANOVA PFDR	Number of proteins
	0.05	859
	0.01	114
	0.005	6
	0.001	1
	The full list of 859 proteins with ANOVA PFDR < 0.05 is provided in Supplementary Table 5
	The row with ANOVA PFDR < 0.005 is shown in bold, as the six proteins (ATP5PD, PPA1, COX7C, UQCRC1, AK3, and PREP) meeting this threshold were used for cluster analysis (Figure 2A; Supplementary Figure 4)
	ANOVA, analysis of variance
	PFDR, P value adjusted for multiple testing using the false discovery rate (FDR) implemented in Perseus (PMID: 27348712) with default permutation-based settings

## Sheet: ST-5
		Supplementary Table 5. Proteins with ANOVA PFDR < 0.05 (n = 859)
		Protein		Gene	PFDR	Mean value# of each group					SD of each group					Log2FC: vs. ContRef
	#	UniProt Accession ID	Name		(ANOVA)	Cont	AD	CBD	PSP		Cont	AD	CBD	PSP		AD	CBD	PSP
	1	O75947	ATP5H	ATP5PD	0	9.43043	8.94514	8.98623	9.26183		0.0316887	0.0667332	0.0991515	0.0923246		-0.0762186	-0.0696081	-0.0260259
	2	Q15181	IPYR	PPA1	0.00133333	7.70276	7.36303	7.66871	7.78733		0.0796729	0.0727698	0.0613367	0.047648		-0.0650767	-0.00639252	0.0157527
	3	P15954	COX7C	COX7C	0.002	9.10688	8.31994	8.72955	8.90907		0.15249	0.0616139	0.136176	0.100693		-0.130384	-0.0610493	-0.0316831
	4	P31930	QCR1	UQCRC1	0.002	9.50532	8.95779	9.00099	9.26192		0.0413664	0.095522	0.162084	0.069857		-0.0855912	-0.0786505	-0.0374225
	5	Q9UIJ7	KAD3	AK3	0.0048	8.44194	8.87308	9.15628	8.85117		0.0741278	0.0344054	0.239031	0.105743		0.0718603	0.117186	0.0682931
	6	P48147	PPCE	PREP	0.00485714	7.67233	7.5973	7.38145	7.7533		0.0702151	0.00926275	0.113414	0.0620973		-0.0141774	-0.0557597	0.0151464
	7	Q9NSE4	SYIM	IARS2	0.00523077	8.51828	8.10244	8.24693	8.41901		0.0562913	0.103835	0.106646	0.0574773		-0.0722048	-0.0467048	-0.0169116
	8	P27361	MK03	MAPK3	0.00566667	10.0697	10.6654	10.658	10.2396		0.110621	0.149355	0.18876	0.0714529		0.0829157	0.0819051	0.0241305
	9	O75533	SF3B1	SF3B1	0.00573333	5.86189	6.30447	6.4583	6.21588		0.160405	0.0534446	0.175786	0.0783209		0.105009	0.139788	0.0845923
	10	P00403	COX2	MT-CO2	0.00575	11.087	10.5857	10.5848	10.9339		0.0830916	0.14351	0.162629	0.0674596		-0.0667581	-0.0668745	-0.0200548
	11	Q8IWA5	CTL2	SLC44A2	0.00581818	7.74842	8.37659	8.69571	8.01874		0.0972861	0.205827	0.218922	0.199222		0.112461	0.166401	0.0494724
	12	P29966	MARCS	MARCKS	0.00588235	10.5684	11.1185	11.2193	10.803		0.0786349	0.0571518	0.262498	0.0554793		0.0732048	0.0862222	0.0316732
	13	P31942	HNRH3	HNRNPH3	0.00593103	6.77447	7.01857	7.26947	7.05241		0.112695	0.0946542	0.0827656	0.116237		0.0510701	0.101743	0.0580089
	14	P36957	ODO2	DLST	0.006	9.69598	9.30758	9.34362	9.58103		0.0986213	0.0475959	0.0908485	0.122286		-0.0589816	-0.0534056	-0.0172068
	15	P09110	THIK	ACAA1	0.00606452	7.36861	7.65204	7.90565	7.68578		0.0825482	0.194116	0.0484888	0.0603042		0.0544521	0.101491	0.0607986
	16	A6NDU8	RIMC1	RIMOC1	0.00608	4.98801	5.46667	5.71714	5.17329		0.049577	0.192745	0.225797	0.112944		0.132197	0.196829	0.0526173
	17	Q15102	PA1B3	PAFAH1B3	0.00614286	6.75247	7.25342	7.27208	6.98871		0.087852	0.0893868	0.199216	0.0811786		0.103245	0.106951	0.0496101
	18	O95140	MFN2	MFN2	0.00622222	7.59063	7.21201	7.31179	7.4746		0.116346	0.0547244	0.0777773	0.0790771		-0.0738174	-0.0539944	-0.0222241
	19	Q9NY33	DPP3	DPP3	0.00633333	7.89563	7.89964	8.29657	7.86602		0.110631	0.114688	0.0477956	0.120043		0.000732931	0.0714614	-0.00542111
	20	Q6UW68	TM205	TMEM205	0.0064	7.02864	7.28342	7.52754	7.23969		0.0641921	0.0742587	0.138039	0.0727231		0.051369	0.0989315	0.042681
	21	Q9H9B4	SFXN1	SFXN1	0.0064	10.458	9.98273	9.99969	10.3288		0.0890759	0.162062	0.122412	0.0717148		-0.0671	-0.0646511	-0.0179304
	22	P11229	ACM1	CHRM1	0.00643478	6.24966	6.22428	5.36082	5.79765		0.223426	0.15523	0.309693	0.0746346		-0.00587154	-0.221326	-0.10831
	23	O43301	HS12A	HSPA12A	0.00648	10.1214	9.79863	9.4515	9.85945		0.0449772	0.157566	0.226469	0.110406		-0.0467594	-0.098796	-0.0378319
	24	Q9Y4F1	FARP1	FARP1	0.00653061	8.04481	8.70113	8.80486	8.35403		0.117477	0.216546	0.15505	0.238879		0.113145	0.130242	0.0544147
	25	O95831	AIFM1	AIFM1	0.00654545	10.5546	10.1666	10.2979	10.5815		0.0546596	0.140502	0.122149	0.0506752		-0.0540293	-0.0355157	0.0036723
	26	P49758	RGS6	RGS6	0.00654545	7.74899	7.55599	7.30288	7.59301		0.0936973	0.12798	0.0628204	0.0857129		-0.0363868	-0.0855435	-0.0293358
	27	P61457	PHS	PCBD1	0.00658333	6.03445	6.53955	6.84398	6.35892		0.0271566	0.177978	0.318033	0.0386475		0.115969	0.181614	0.07556
	28	P29144	TPP2	TPP2	0.00658824	7.82947	7.36098	7.31414	7.58336		0.104363	0.0748999	0.167698	0.148376		-0.0890175	-0.0982257	-0.0460772
	29	P17658	KCNA6	KCNA6	0.00661818	2.77048	2.65368	2.21106	2.51562		0.141843	0.0940421	0.12451	0.162249		-0.0621426	-0.3254	-0.139221
	30	P20674	COX5A	COX5A	0.0066383	10.9944	10.3587	10.4882	10.7707		0.165619	0.134348	0.106511	0.197007		-0.0859219	-0.067999	-0.0296529
	31	P61978	HNRPK	HNRNPK	0.00666667	9.21865	9.43427	9.50885	9.39672		0.0672545	0.0484643	0.0773168	0.0457625		0.0333557	0.0447152	0.027602
	32	P15311	EZRI	EZR	0.00668966	8.08973	8.6449	9.13791	8.44968		0.112875	0.318038	0.328691	0.119731		0.0957578	0.175772	0.0628046
	33	Q01814	AT2B2	ATP2B2	0.00669565	9.94767	9.79032	9.42672	9.63291		0.1041	0.0860717	0.178293	0.0902743		-0.0230033	-0.0776041	-0.0463874
	34	P83916	CBX1	CBX1	0.00671698	5.05442	5.6791	5.70975	5.17065		0.104369	0.234741	0.204114	0.179256		0.168117	0.175882	0.0328011
	35	O76041	NEBL	NEBL	0.00673684	6.54802	6.82143	7.22996	6.7677		0.0231876	0.163309	0.192775	0.112996		0.0590147	0.142927	0.0476054
	36	Q9UJC5	SH3L2	SH3BGRL2	0.00673684	7.41597	7.36486	6.95916	7.18652		0.126598	0.137222	0.109592	0.0178014		-0.00997843	-0.0917218	-0.0453425
	37	P13073	COX41	COX4I1	0.00674074	11.3937	10.8798	10.8916	11.2292		0.123718	0.124519	0.17338	0.134237		-0.0665867	-0.0650279	-0.0209877
	38	Q9C0C9	UBE2O	UBE2O	0.00675	8.47955	8.3369	8.1032	8.3847		0.0925551	0.0706832	0.0956057	0.0651184		-0.0244765	-0.0654959	-0.016228
	39	P62854	RS26	RPS26	0.00676923	7.55412	7.80349	8.06644	7.87444		0.0619165	0.0737211	0.210068	0.0204802		0.0468549	0.0946679	0.0599123
	40	Q9BUR5	MIC26	APOO	0.00676923	8.48609	8.008	7.80389	8.37025		0.106961	0.0984895	0.28309	0.104328		-0.0836584	-0.120907	-0.0198288
	41	P11177	ODPB	PDHB	0.00678571	10.5356	9.97688	10.0511	10.2988		0.0775575	0.150356	0.207022	0.0851918		-0.078617	-0.0679221	-0.0328025
	42	Q9Y383	LC7L2	LUC7L2	0.0067907	5.34975	5.64619	6.00753	5.85305		0.0681492	0.0785649	0.245538	0.14719		0.0778067	0.1673	0.129719
	43	Q9P035	HACD3	HACD3	0.0068	8.55564	8.44102	8.80847	8.63328		0.074923	0.0848781	0.0883021	0.0962697		-0.0194588	0.0420159	0.0130326
	44	P62310	LSM3	LSM3	0.00680702	5.53617	5.81112	5.96716	5.79229		0.0345409	0.0467181	0.153841	0.110033		0.0699271	0.108156	0.0652452
	45	P05141	ADT2	SLC25A5	0.00681081	10.8658	10.3353	10.4787	10.7198		0.115179	0.0692355	0.125632	0.168705		-0.0722162	-0.0523267	-0.0195171
	46	P05067	A4	APP	0.00682353	9.61129	11.2547	9.93535	10.1111		0.494109	0.433567	0.266347	0.211855		0.22773	0.047841	0.0731395
	47	P17174	AATC	GOT1	0.00684444	11.2149	10.8572	10.7937	11.1114		0.0763812	0.109911	0.125125	0.118025		-0.0467627	-0.0552271	-0.0133674
	48	P10606	COX5B	COX5B	0.00684746	11.016	10.4112	10.443	10.8685		0.17006	0.211417	0.15971	0.127121		-0.0814592	-0.0770673	-0.0194516
	49	Q96AQ6	PBIP1	PBXIP1	0.00685714	8.54328	8.87353	9.64248	8.66656		0.0998624	0.306584	0.335317	0.248565		0.0547181	0.174614	0.0206682
	50	P29992	GNA11	GNA11	0.00688889	9.4168	9.99107	9.85378	9.66554		0.0553606	0.177486	0.154005	0.0161212		0.0854016	0.06544	0.0376135
	51	Q9UBI6	GBG12	GNG12	0.0069	8.78454	9.68521	10.3527	9.25977		0.254579	0.34069	0.537897	0.175914		0.140816	0.236966	0.076009
	52	P49006	MRP	MARCKSL1	0.00690909	7.31822	8.03493	8.1108	7.95462		0.173621	0.164755	0.254818	0.178026		0.134792	0.148351	0.120299
	53	P49674	KC1E	CSNK1E	0.00692683	6.31027	6.59682	6.57603	6.25303		0.0837143	0.0939964	0.121033	0.0742963		0.0640684	0.0595153	-0.0131456
	54	P42166	LAP2A	TMPO	0.00695082	7.51597	7.98267	7.71721	7.85997		0.146786	0.0881073	0.0360446	0.14372		0.0869119	0.0381213	0.0645643
	55	P48539	PCP4	PCP4	0.007	7.96612	6.86097	6.75067	7.72831		0.366271	0.260376	0.382684	0.247176		-0.215463	-0.238845	-0.0437243
	56	P99999	CYC	CYCS	0.00711111	10.2768	9.54193	9.6901	10.0559		0.0566051	0.252183	0.127438	0.0905647		-0.107033	-0.0848032	-0.0313476
	57	Q96GK7	FAH2A	FAHD2A	0.0072	7.66721	7.30068	7.59406	7.6294		0.0281542	0.0501222	0.131841	0.0983218		-0.0706708	-0.0138308	-0.00713278
	58	P14854	CX6B1	COX6B1	0.00729032	10.482	9.90265	10.0375	10.3103		0.102722	0.160742	0.197395	0.113448		-0.082024	-0.0625046	-0.0238302
	59	O14602	IF1AY	EIF1AY	0.00748718	6.81439	7.01155	7.40781	7.10845		0.0521995	0.197157	0.198952	0.0543494		0.0411491	0.120463	0.0609514
	60	Q7KZF4	SND1	SND1	0.0075625	7.26122	7.42866	7.69455	7.43216		0.0592503	0.0608234	0.181855	0.0407205		0.0328901	0.0836249	0.0335702
	61	P06241	FYN	FYN	0.00758442	7.03001	7.01488	6.68879	6.80178		0.0587661	0.114124	0.128323	0.0723804		-0.00310835	-0.0717816	-0.0476149
	62	O00330	ODPX	PDHX	0.00761111	7.96604	7.42819	7.38739	7.78988		0.105614	0.143548	0.268319	0.0551962		-0.100853	-0.108798	-0.0322625
	63	Q5SRE7	PHYD1	PHYHD1	0.00761644	5.75234	6.69615	7.07362	6.40008		0.295696	0.414477	0.401288	0.0380555		0.219181	0.298298	0.153941
	64	Q15714	T22D1	TSC22D1	0.00763158	8.10682	8.38524	7.93599	8.17501		0.0928781	0.0291898	0.161959	0.107348		0.0487164	-0.0307266	0.0120851
	65	P07919	QCR6	UQCRH	0.00766197	9.28688	8.78274	8.81169	9.18626		0.104861	0.0887344	0.191903	0.183043		-0.0805236	-0.0757757	-0.0157164
	66	P45985	MP2K4	MAP2K4	0.00768254	7.2633	7.02968	6.83364	7.1774		0.125583	0.0899133	0.1455	0.0344674		-0.0471669	-0.0879713	-0.0171646
	67	P28482	MK01	MAPK1	0.00771014	8.43322	8.95124	8.92183	8.56263		0.108001	0.161962	0.145158	0.175145		0.0860051	0.0812565	0.0219715
	68	Q16891	MIC60	IMMT	0.00773333	10.0434	9.78333	9.79724	9.97807		0.0635855	0.0907748	0.0866728	0.0578373		-0.0378436	-0.0357936	-0.00940872
	69	Q92945	FUBP2	KHSRP	0.00775385	7.30097	7.59769	7.52814	7.59438		0.0676013	0.110544	0.0467323	0.0828869		0.0574716	0.0442053	0.0568431
	70	P11413	G6PD	G6PD	0.00776471	7.22322	7.54234	8.08924	7.59768		0.127527	0.144147	0.332813	0.151652		0.0623703	0.163364	0.0729182
	71	O43447	PPIH	PPIH	0.00777143	4.36661	4.73859	4.68144	4.4643		0.118251	0.0624154	0.117177	0.100767		0.117942	0.100437	0.0319187
	72	O75746	S2512	SLC25A12	0.00778378	9.46985	9.20965	9.0407	9.48232		0.151289	0.0909237	0.140904	0.107242		-0.0401955	-0.0669064	0.00189931
	73	Q10567	AP1B1	AP1B1	0.00787879	8.09125	7.96102	7.74542	7.9437		0.0458478	0.0647765	0.132079	0.057181		-0.023409	-0.0630184	-0.0265512
	74	O43390	HNRPR	HNRNPR	0.0078806	7.59453	7.89345	7.95375	7.81487		0.0453607	0.118789	0.114356	0.0599402		0.0556965	0.0666759	0.0412626
	75	Q6IAA8	LTOR1	LAMTOR1	0.00789873	6.31287	6.70407	6.99662	6.57847		0.180029	0.108863	0.217633	0.144136		0.0867407	0.148361	0.059456
	76	P22695	QCR2	UQCRC2	0.008	10.0683	9.51049	9.52103	9.85064		0.0977616	0.105216	0.17419	0.0870453		-0.0822349	-0.0806357	-0.0315368
	77	Q9NP81	SYSM	SARS2	0.008	7.01518	6.57982	6.56028	6.91134		0.0481066	0.0457889	0.150067	0.126448		-0.0924308	-0.0967224	-0.0215143
	78	O75390	CISY	CS	0.00814634	11.3102	10.8353	10.8357	11.1385		0.0855733	0.15847	0.204786	0.0581089		-0.0618937	-0.0618402	-0.0220711
	79	P17302	CXA1	GJA1	0.00824691	7.70179	8.66511	9.23711	7.97101		0.217362	0.566691	0.470443	0.292938		0.170024	0.262247	0.0495689
	80	Q9NZ01	TECR	TECR	0.00825	7.40845	7.74792	7.86547	7.70289		0.128478	0.107572	0.143729	0.0649489		0.0646386	0.0863628	0.0562281
	81	O00217	NDUS8	NDUFS8	0.00853012	9.23439	8.69802	8.53225	8.87098		0.0491676	0.110372	0.278859	0.189546		-0.08633	-0.114091	-0.0579241
	82	P16219	ACADS	ACADS	0.00857143	6.87977	7.12072	7.879	7.28027		0.167253	0.254653	0.323037	0.245616		0.049663	0.195651	0.0816316
	83	P19634	SL9A1	SLC9A1	0.00866667	6.35652	6.06165	5.70327	6.16116		0.0457679	0.100745	0.183808	0.114517		-0.0685252	-0.156447	-0.0450351
	84	P50440	GATM	GATM	0.00873563	6.77233	7.21539	7.79024	7.34333		0.209048	0.316298	0.276805	0.176026		0.0914238	0.202014	0.116781
	85	Q59EK9	RUN3A	RUNDC3A	0.0087907	6.02232	6.44527	5.7827	6.00328		0.0155079	0.0886926	0.308327	0.0804996		0.0979198	-0.0585783	-0.00456886
	86	Q9Y617	SERC	PSAT1	0.0088	8.67839	9.44544	9.78009	9.05616		0.205015	0.302512	0.411329	0.149156		0.12219	0.17242	0.0614722
	87	Q9BTT0	AN32E	ANP32E	0.00883516	7.82678	8.37625	8.66438	8.44262		0.0871399	0.245941	0.322072	0.109281		0.0978855	0.146678	0.109272
	88	P40925	MDHC	MDH1	0.00884444	12.6722	12.5697	12.3595	12.6346		0.0209871	0.0885923	0.117887	0.0777103		-0.0117198	-0.0360501	-0.00428922
	89	Q9UEY8	ADDG	ADD3	0.00885393	8.67822	9.24228	9.46202	9.00139		0.0309734	0.256878	0.291943	0.106022		0.0908493	0.124749	0.0527482
	90	Q13228	SBP1	SELENBP1	0.00886364	9.02793	9.59822	10.1439	9.44128		0.259489	0.233541	0.396889	0.168451		0.0883721	0.168152	0.0645873
	91	Q6KCM7	SCMC2	SLC25A25	0.00897959	7.15795	6.72495	6.66221	7.04324		0.127013	0.10774	0.142846	0.195003		-0.0900235	-0.103546	-0.0233064
	92	P42765	THIM	ACAA2	0.00904348	7.59499	7.774	8.17497	7.93249		0.159237	0.190311	0.123394	0.108841		0.0336088	0.106165	0.0627251
	93	Q9BZZ5	API5	API5	0.00907216	7.2898	7.56332	7.58194	7.41321		0.0267271	0.153277	0.0374868	0.0491696		0.0531404	0.0566884	0.0242207
	94	P62847	RS24	RPS24	0.00913684	7.19411	7.45644	7.63483	7.32622		0.0844678	0.0844306	0.141628	0.134277		0.0516713	0.0857808	0.0262523
	95	Q02750	MP2K1	MAP2K1	0.00913725	8.41324	8.4641	8.13866	8.34492		0.0260004	0.0890219	0.127934	0.0752478		0.00869516	-0.0478716	-0.0117647
	96	P24821	TENA	TNC	0.00916	6.90301	7.62823	8.94708	7.32216		0.130719	0.71167	0.694452	0.393905		0.144123	0.37419	0.0850423
	97	Q9H061	T126A	TMEM126A	0.00916667	6.7085	6.34798	6.37042	6.5643		0.109	0.0850838	0.136544	0.0739549		-0.0796939	-0.0746015	-0.0313489
	98	P55087	AQP4	AQP4	0.00917172	9.55535	10.3547	10.9578	10.3945		0.0770947	0.460124	0.503536	0.154808		0.115907	0.197577	0.121435
	99	Q9NUJ1	ABHDA	ABHD10	0.00918519	8.22127	7.93743	7.99201	8.1319		0.0678589	0.124117	0.0413029	0.0610076		-0.0506895	-0.040804	-0.0157701
	100	Q9UBE0	SAE1	SAE1	0.00919231	5.68123	5.91549	5.96566	6.04119		0.0875122	0.116666	0.0841459	0.0893709		0.0582945	0.0704784	0.0886296
	101	O15085	ARHGB	ARHGEF11	0.00922772	6.91993	6.87692	6.32742	6.81559		0.0781143	0.162821	0.180615	0.219057		-0.0089955	-0.12914	-0.0219205
	102	O75936	BODG	BBOX1	0.00923404	5.30661	6.12928	6.42234	5.8116		0.154371	0.279046	0.445255	0.193496		0.207928	0.275309	0.131146
	103	Q9NRF8	PYRG2	CTPS2	0.00927103	6.02285	6.42487	6.75868	6.30376		0.0751926	0.183249	0.281848	0.148557		0.0932197	0.166293	0.0657661
	104	Q15847	ADIRF	ADIRF	0.00928155	7.46955	9.00835	9.47028	8.64778		0.299376	0.687046	0.647247	0.348024		0.270242	0.342386	0.21131
	105	P47985	UCRI	UQCRFS1	0.00928302	10.2125	9.63192	9.61323	9.95888		0.109924	0.256308	0.194075	0.0949895		-0.0844421	-0.0872432	-0.0362815
	106	O95394	AGM1	PGM3	0.00933333	5.52171	5.84523	6.41119	5.8409		0.226586	0.179993	0.300836	0.16718		0.0821437	0.215476	0.0810767
	107	Q16543	CDC37	CDC37	0.00937143	10.0419	9.89227	9.84092	9.99759		0.044721	0.0769767	0.0463237	0.0539857		-0.0216635	-0.0291716	-0.00638456
	108	O00483	NDUA4	NDUFA4	0.0096	10.7348	10.1405	10.1973	10.6048		0.198657	0.115954	0.106944	0.0587672		-0.0821662	-0.0741155	-0.0175806
	109	Q6P2Q9	PRP8	PRPF8	0.00965138	6.53639	6.90405	7.03188	6.92211		0.0910311	0.141325	0.172036	0.115564		0.0789492	0.105417	0.0827186
	110	P63098	CANB1	PPP3R1	0.00987611	9.44839	9.60392	9.08539	9.35455		0.0357419	0.0480639	0.241049	0.106548		0.023555	-0.0565199	-0.0144011
	111	P61266	STX1B	STX1B	0.00989091	11.3992	11.2792	10.9322	11.1902		0.0880461	0.0545825	0.212126	0.0679322		-0.0152659	-0.0603469	-0.026688
	112	Q12797	ASPH	ASPH	0.00989286	6.47966	6.73864	7.31739	6.80743		0.112419	0.156558	0.372575	0.116789		0.0565388	0.175412	0.0711922
	113	P35221	CTNA1	CTNNA1	0.00989474	6.54459	6.85476	6.99478	6.71446		0.0747338	0.0547234	0.196071	0.101713		0.0668037	0.0959773	0.0369688
	114	P48047	ATPO	ATP5PO	0.00998198	10.3074	9.9413	9.93954	10.1493		0.089307	0.123123	0.150375	0.0569212		-0.0521789	-0.0524352	-0.0223055
	115	P12956	XRCC6	XRCC6	0.0101417	8.69326	9.01719	9.04903	9.01289		0.0292782	0.121129	0.157873	0.0631395		0.0527817	0.0578666	0.0520934
	116	P49821	NDUV1	NDUFV1	0.0101463	9.13801	8.57977	8.4463	8.82343		0.057631	0.0855186	0.285722	0.231643		-0.0909409	-0.113561	-0.050541
	117	O14810	CPLX1	CPLX1	0.0101563	9.60269	8.57417	8.49592	9.20143		0.242289	0.387675	0.413397	0.249491		-0.163441	-0.176668	-0.0615801
	118	P16070	CD44	CD44	0.0101705	5.97476	7.79469	8.76067	7.24181		0.419019	0.645605	1.16406	0.450533		0.383611	0.552161	0.277471
	119	Q9UHB9	SRP68	SRP68	0.0102185	6.15636	5.97185	6.3032	6.32325		0.0679384	0.0927054	0.160221	0.0507014		-0.0439006	0.0340053	0.0385879
	120	Q9BW30	TPPP3	TPPP3	0.0102222	8.16254	8.71187	9.7596	8.52634		0.262931	0.34518	0.722716	0.186254		0.093963	0.257803	0.0629081
	121	P14136	GFAP	GFAP	0.0102258	12.5769	14.2245	15.0319	13.5614		0.591381	0.694615	0.914152	0.202272		0.177602	0.257246	0.108721
	122	Q9Y230	RUVB2	RUVBL2	0.0102261	7.77669	8.13391	8.19082	8.03282		0.0606175	0.132857	0.138457	0.108538		0.0647937	0.074852	0.0467515
	123	Q15819	UB2V2	UBE2V2	0.0102295	9.7505	9.58548	9.44067	9.7139		0.11142	0.0184294	0.116158	0.0698664		-0.0246265	-0.0465872	-0.00542636
	124	P51970	NDUA8	NDUFA8	0.01024	8.07579	7.4474	7.28098	7.73816		0.0562069	0.0880059	0.30619	0.297343		-0.116866	-0.14947	-0.0616124
	125	P07339	CATD	CTSD	0.0102414	9.66072	9.93946	10.2904	9.70122		0.18786	0.244077	0.106224	0.155382		0.0410362	0.0910947	0.00603472
	126	Q99584	S10AD	S100A13	0.0102595	8.45577	9.0239	9.25543	8.91314		0.0572405	0.255505	0.281315	0.181693		0.093815	0.130363	0.0759974
	127	Q15126	PMVK	PMVK	0.010281	5.99342	6.58136	6.71559	6.47457		0.114327	0.285839	0.222485	0.107957		0.135005	0.164135	0.111405
	128	Q99729	ROAA	HNRNPAB	0.0103	6.24829	6.22919	6.52658	6.80978		0.206076	0.117023	0.209609	0.133209		-0.00441754	0.0628648	0.124146
	129	Q9UBP4	DKK3	DKK3	0.0103051	7.0548	7.54317	7.88743	7.16771		0.270266	0.207085	0.319221	0.0826539		0.0965662	0.160951	0.0229082
	130	Q9UI09	NDUAC	NDUFA12	0.0103333	8.99979	8.45694	8.29427	8.67684		0.105949	0.123414	0.326609	0.12833		-0.0897548	-0.117775	-0.0527214
	131	Q9Y4W6	AFG32	AFG3L2	0.0103385	7.89005	7.59676	7.50659	7.78802		0.0705134	0.153915	0.126907	0.0648328		-0.0546505	-0.0718772	-0.0187786
	132	P14927	QCR7	UQCRB	0.010359	9.9609	9.46381	9.53456	9.83178		0.0648986	0.182772	0.174062	0.141385		-0.0738539	-0.0631092	-0.018823
	133	Q9H8H3	TMT1A	TMT1A	0.0103759	8.14608	8.33995	8.96665	8.39128		0.220951	0.2064	0.253643	0.212226		0.0339322	0.138463	0.0427856
	134	Q14CZ8	HECAM	HEPACAM	0.0104058	7.72156	8.67057	9.01307	8.31824		0.121905	0.535218	0.387817	0.205341		0.167234	0.223125	0.107385
	135	P52272	HNRPM	HNRNPM	0.0104179	7.94224	8.2366	8.26755	8.20427		0.0931335	0.138709	0.0719834	0.0524563		0.0525018	0.0579136	0.0468275
	136	O94874	UFL1	UFL1	0.0104234	6.59328	6.75933	7.09879	6.67935		0.0616174	0.0765322	0.241511	0.106658		0.0358835	0.106578	0.018711
	137	Q9Y4J8	DTNA	DTNA	0.0104296	8.65313	9.30164	9.61252	9.09222		0.189384	0.331278	0.328892	0.0883771		0.104262	0.151692	0.0714097
	138	Q15036	SNX17	SNX17	0.0104412	6.78619	6.96262	6.95966	6.48729		0.127262	0.0774238	0.234848	0.0588335		0.0370298	0.0364151	-0.0649851
	139	P61604	CH10	HSPE1	0.010446	10.4179	10.0525	10.2511	10.3155		0.0416812	0.0789104	0.0880659	0.151462		-0.0515161	-0.0232885	-0.0142458
	140	Q9P0J0	NDUAD	NDUFA13	0.0104571	9.72954	9.15901	9.04232	9.46208		0.0993129	0.0772507	0.336271	0.166398		-0.0871802	-0.105678	-0.0402148
	141	Q9NR31	SAR1A	SAR1A	0.0105532	8.46751	8.55543	8.63864	8.62048		0.028968	0.0646081	0.0165549	0.0673298		0.0149035	0.0288675	0.0258314
	142	Q9Y265	RUVB1	RUVBL1	0.0105655	7.01212	7.30351	7.48571	7.22544		0.0407107	0.113598	0.196159	0.102181		0.05874	0.0942878	0.0432345
	143	O60271	JIP4	SPAG9	0.0106389	6.99398	7.04894	7.0984	7.23969		0.0583832	0.0672833	0.0718843	0.0719367		0.0112938	0.0213809	0.0498149
	144	P40121	CAPG	CAPG	0.0107133	6.78812	7.77118	8.39357	7.43969		0.0953026	0.272369	0.743358	0.319787		0.19512	0.306272	0.13223
	145	Q9BUL8	PDC10	PDCD10	0.0107324	7.76329	7.48167	7.59484	7.69296		0.0687158	0.124887	0.0406775	0.0516797		-0.0533076	-0.0316488	-0.0131304
	146	Q99613	EIF3C	EIF3C	0.0107671	6.78738	6.87324	7.02214	6.74627		0.0703761	0.050661	0.119128	0.0543099		0.0181355	0.0490546	-0.00876618
	147	O60313	OPA1	OPA1	0.0109262	8.3433	8.12898	8.0875	8.29413		0.0600284	0.077046	0.094033	0.086167		-0.0375431	-0.0449234	-0.00852685
	148	Q9Y6M9	NDUB9	NDUFB9	0.011	7.72889	7.28093	7.08668	7.48073		0.0928755	0.084773	0.293863	0.155195		-0.0861373	-0.125151	-0.0470815
	149	P50151	GBG10	GNG10	0.0110659	8.1522	9.13009	9.09754	8.9289		0.221189	0.196162	0.342431	0.396957		0.163439	0.158286	0.131293
	150	O60669	MOT2	SLC16A7	0.0110748	6.06131	5.53515	5.43247	5.80509		0.107564	0.19556	0.271208	0.100931		-0.131007	-0.158021	-0.0623098
	151	Q9NUP9	LIN7C	LIN7C	0.0111084	8.04425	8.26176	8.14431	8.0477		0.0939797	0.0400337	0.0420652	0.0767668		0.0384925	0.017836	0.000618913
	152	P08574	CY1	CYC1	0.0111467	9.23574	8.6259	8.6317	8.91261		0.0725503	0.13951	0.338077	0.0340155		-0.0985537	-0.0975831	-0.0513795
	153	Q86Y39	NDUAB	NDUFA11	0.0111758	9.51109	8.88204	8.87825	9.23883		0.0714547	0.0640201	0.313362	0.232725		-0.0987197	-0.0993351	-0.0419002
	154	Q9UKU0	ACSL6	ACSL6	0.0111801	8.24394	7.74412	7.90849	8.09091		0.105851	0.0795091	0.095537	0.232255		-0.0902321	-0.0599309	-0.0270323
	155	P49257	LMAN1	LMAN1	0.0111852	7.22699	7.46095	7.87575	7.4594		0.192871	0.0523367	0.256405	0.137759		0.0459642	0.124023	0.045666
	156	Q9NZ45	CISD1	CISD1	0.0111895	9.67306	9.26071	9.1693	9.48652		0.0205609	0.178725	0.227883	0.0511037		-0.062849	-0.0771601	-0.0280933
	157	Q9HCM2	PLXA4	PLXNA4	0.0111948	8.52712	8.12671	7.83798	8.16926		0.0135734	0.191448	0.272655	0.153332		-0.0693872	-0.121577	-0.0618535
	158	O95757	HS74L	HSPA4L	0.0111951	8.43685	8.05182	7.98315	8.22695		0.0960692	0.145779	0.14067	0.142303		-0.0673903	-0.079746	-0.0363461
	159	Q9UDY4	DNJB4	DNAJB4	0.0112139	7.9831	7.73321	7.68413	7.93299		0.0302331	0.141255	0.106797	0.0732992		-0.0458804	-0.0550674	-0.00908366
	160	P30049	ATPD	ATP5F1D	0.0112147	10.2326	9.76992	9.8007	10.1698		0.144843	0.245312	0.111735	0.0807798		-0.0667573	-0.0622199	-0.00888569
	161	Q8IU85	KCC1D	CAMK1D	0.0112235	7.36854	7.41193	7.00334	7.31566		0.0941894	0.0717509	0.198827	0.0778374		0.00847105	-0.073336	-0.0103899
	162	P04181	OAT	OAT	0.0112318	8.01311	7.58787	7.84545	8.04125		0.126536	0.15296	0.123427	0.135184		-0.0786667	-0.0305053	0.00505794
	163	Q06124	PTN11	PTPN11	0.0112368	7.33273	7.34993	7.48031	7.30485		0.0343497	0.0265264	0.0774295	0.0482416		0.00338093	0.0287486	-0.00549508
	164	O60443	GSDME	GSDME	0.01125	6.08722	6.43571	6.62423	6.47612		0.116057	0.15314	0.189829	0.12356		0.0803165	0.12197	0.0893481
	165	Q9UNE7	CHIP	STUB1	0.0112516	7.3293	7.59204	7.59012	7.38991		0.099402	0.104026	0.0275382	0.0987965		0.0508134	0.0504477	0.0118809
	166	P07910	HNRPC	HNRNPC	0.0112619	8.19282	8.43537	8.51102	8.44296		0.0203534	0.0813415	0.160691	0.0275369		0.0420913	0.054972	0.0433893
	167	P11498	PYC	PC	0.0112663	9.20716	8.92457	9.3519	9.27562		0.0744315	0.14136	0.177453	0.0568747		-0.0449734	0.0225029	0.0106876
	168	O75306	NDUS2	NDUFS2	0.0112704	9.64688	9.15522	8.91063	9.28549		0.0564572	0.141728	0.293325	0.226189		-0.075468	-0.114535	-0.0550853
	169	Q15049	MLC1	MLC1	0.0112749	5.56086	6.65993	7.00633	6.11867		0.117209	0.57967	0.436162	0.398117		0.260197	0.333349	0.13791
	170	P78527	PRKDC	PRKDC	0.0112791	7.04462	7.27085	7.39167	7.19922		0.039687	0.107077	0.143767	0.0547484		0.0456034	0.0693799	0.0313201
	171	O95299	NDUAA	NDUFA10	0.0113165	9.32992	8.7846	8.64341	8.98444		0.050926	0.11577	0.312072	0.19339		-0.0868885	-0.110264	-0.0544362
	172	P61081	UBC12	UBE2M	0.0113885	8.36694	8.30584	8.26091	8.39505		0.0384986	0.0383065	0.0530672	0.0206351		-0.0105743	-0.0184004	0.0048392
	173	Q99798	ACON	ACO2	0.0114103	10.8713	10.4663	10.4989	10.6531		0.0446639	0.0676535	0.167168	0.152882		-0.0547715	-0.0502819	-0.0292503
	174	Q9Y3E1	HDGR3	HDGFL3	0.0114943	7.63407	8.05988	8.11875	7.91071		0.0753134	0.179039	0.122774	0.171698		0.078306	0.0888059	0.0513551
	175	P36542	ATPG	ATP5F1C	0.0115028	10.3649	10.0001	9.93116	10.252		0.0767224	0.194029	0.134489	0.112872		-0.0516892	-0.0616646	-0.0157882
	176	Q9H1E5	TMX4	TMX4	0.0115455	7.44343	7.52516	7.21614	7.28821		0.0683109	0.0400691	0.108827	0.130775		0.0157553	-0.04474	-0.0304027
	177	Q9BR01	ST4A1	SULT4A1	0.0115657	7.25192	6.82002	6.65706	7.06666		0.11682	0.145706	0.285637	0.0736287		-0.0885869	-0.123477	-0.0373337
	178	P51858	HDGF	HDGF	0.0118674	6.62983	7.09963	7.19328	7.21937		0.162709	0.195794	0.224015	0.142923		0.0987702	0.117677	0.1229
	179	Q9Y512	SAM50	SAMM50	0.0118883	8.10531	7.86952	7.91275	8.09404		0.0372581	0.128223	0.0725257	0.0578705		-0.042591	-0.0346885	-0.00200697
	180	Q15121	PEA15	PEA15	0.0119101	9.68342	10.1921	10.3162	9.99721		0.117747	0.128236	0.232814	0.22567		0.0738566	0.091322	0.0460081
	181	O75396	SC22B	SEC22B	0.0119158	10.0024	10.1156	10.2677	10.123		0.031825	0.058562	0.0273662	0.127057		0.0162375	0.0377645	0.0172973
	182	P14406	CX7A2	COX7A2	0.0119333	11.2301	10.6319	10.7762	11.0489		0.104347	0.294982	0.117268	0.131247		-0.0789703	-0.059513	-0.0234647
	183	P11216	PYGB	PYGB	0.0119577	9.80732	10.3867	10.3059	9.95637		0.122532	0.214834	0.236028	0.146717		0.0828019	0.0715386	0.0217615
	184	P35219	CAH8	CA8	0.0120209	4.25916	4.94749	5.43836	4.59149		0.280606	0.277728	0.315784	0.453297		0.216126	0.352603	0.108393
	185	O95169	NDUB8	NDUFB8	0.0120213	8.44692	7.8517	7.73825	8.18283		0.175134	0.218466	0.252881	0.212321		-0.105419	-0.126417	-0.0458239
	186	P12235	ADT1	SLC25A4	0.012044	12.9821	12.5164	12.5728	12.7908		0.0853411	0.165733	0.194533	0.0956764		-0.0527053	-0.0462182	-0.021419
	187	Q96IU4	ABHEB	ABHD14B	0.0120603	6.8956	7.53487	8.03855	7.37353		0.236233	0.168736	0.537407	0.183716		0.127908	0.221259	0.0966801
	188	Q9P2R7	SUCB1	SUCLA2	0.0120656	9.46219	9.04166	9.02197	9.27324		0.0938286	0.18614	0.181994	0.0417593		-0.0655858	-0.0687304	-0.0291001
	189	Q9UDY2	ZO2	TJP2	0.01208	7.4375	8.07941	8.52444	7.90819		0.180708	0.290812	0.467675	0.184629		0.119432	0.196787	0.088529
	190	O43837	IDH3B	IDH3B	0.0120856	8.91512	8.33627	8.33346	8.72325		0.117711	0.20469	0.287033	0.118407		-0.0968527	-0.0973391	-0.0313891
	191	Q16629	SRSF7	SRSF7	0.0120995	8.66011	8.89104	9.03167	8.86788		0.0426072	0.091843	0.162076	0.0811699		0.0379654	0.0606061	0.0342025
	192	Q96KP4	CNDP2	CNDP2	0.0121212	9.43458	9.77242	10.0533	9.70406		0.0767072	0.224972	0.196519	0.152274		0.0507574	0.0916373	0.0406295
	193	Q9UI15	TAGL3	TAGLN3	0.012129	10.1219	9.54705	9.4474	9.91574		0.128526	0.196431	0.287145	0.204043		-0.0843484	-0.0994859	-0.0296828
	194	P14866	HNRPL	HNRNPL	0.0121514	7.39249	7.62402	7.68194	7.59906		0.0531526	0.123231	0.0958963	0.0378557		0.044492	0.0554113	0.039761
	195	P06576	ATPB	ATP5F1B	0.0121827	12.4923	12.1786	12.1342	12.3927		0.0962909	0.170371	0.103711	0.0671101		-0.0366868	-0.0419639	-0.0115542
	196	Q03001	DYST	DST	0.012197	9.83376	9.9425	10.1553	9.91127		0.0948573	0.133643	0.0860677	0.0251833		0.0158652	0.0464151	0.0113259
	197	O94905	ERLN2	ERLIN2	0.0122174	7.99694	8.33396	8.76911	8.38784		0.0407089	0.261095	0.299966	0.142263		0.0595542	0.132982	0.0688503
	198	Q7L9L4;Q9H8S9	MOB1A;MOB1B	MOB1A;MOB1B	0.012233	5.71988	6.24964	6.79393	6.18238		0.112203	0.255301	0.524246	0.0788751		0.127789	0.248262	0.112179
	199	Q7L775	EPMIP	EPM2AIP1	0.0122449	6.7929	7.24156	7.03255	6.94343		0.158594	0.113804	0.0628811	0.14926		0.0922746	0.0500208	0.0316216
	200	Q96JB5	CK5P3	CDK5RAP3	0.0122462	4.41438	4.80752	5.17197	4.77941		0.201045	0.239019	0.221673	0.168384		0.12308	0.228503	0.114619
	201	P15259	PGAM2	PGAM2	0.0122574	6.20543	7.10708	8.10845	6.85923		0.229178	0.488006	0.911202	0.17263		0.195725	0.385895	0.144516
	202	Q13501	SQSTM	SQSTM1	0.0122667	5.74298	6.87484	7.28452	7.21054		0.102676	0.655471	0.667491	0.24679		0.259525	0.343033	0.328307
	203	Q02978	M2OM	SLC25A11	0.0122732	10.373	10.0112	9.82385	10.1779		0.0548355	0.219367	0.223147	0.0275358		-0.0512078	-0.0784673	-0.0273851
	204	P35611	ADDA	ADD1	0.0122885	9.64518	9.90203	9.98261	9.73954		0.0139223	0.159712	0.0914457	0.097159		0.0379166	0.0496096	0.0140467
	205	Q9NZ56	FMN2	FMN2	0.0122941	6.22219	6.65376	6.86706	6.49196		0.19351	0.193964	0.159679	0.190195		0.0967486	0.142271	0.0612313
	206	Q9Y2J2	E41L3	EPB41L3	0.0123062	9.87008	9.64742	9.32871	9.70622		0.0651555	0.0878712	0.280062	0.0731769		-0.0329186	-0.0813836	-0.0241517
	207	O94826	TOM70	TOMM70	0.0123093	8.37376	8.18376	8.08424	8.25507		0.0320033	0.0909028	0.117579	0.0633752		-0.0331127	-0.0507635	-0.0205952
	208	P24539	AT5F1	ATP5PB	0.0123109	10.0156	9.59004	9.62232	9.79774		0.0823406	0.198566	0.133071	0.0759067		-0.0626447	-0.0577963	-0.0317329
	209	P26599	PTBP1	PTBP1	0.0123125	4.87368	5.33531	5.73307	5.42743		0.149553	0.2213	0.356642	0.178138		0.130563	0.234299	0.15526
	210	O43920	NDUS5	NDUFS5	0.0123285	9.16729	8.66755	8.50218	8.87361		0.0820766	0.114435	0.284004	0.228589		-0.0808706	-0.108662	-0.0469741
	211	O75077	ADA23	ADAM23	0.0124695	7.95911	7.59636	7.02897	7.61305		0.196022	0.263755	0.269615	0.313141		-0.0672998	-0.179294	-0.0641327
	212	O95167	NDUA3	NDUFA3	0.0124929	8.66941	8.1971	8.04406	8.262		0.0655855	0.116145	0.244603	0.236862		-0.08082	-0.10801	-0.0694424
	213	Q9NZB2	F120A	FAM120A	0.0125283	6.84845	7.08377	7.26443	7.02572		0.0907026	0.0612122	0.195053	0.0722331		0.048739	0.0850706	0.0368688
	214	O95817	BAG3	BAG3	0.0125981	6.76562	7.46608	8.02465	7.4481		0.205671	0.363141	0.561975	0.101287		0.142128	0.246215	0.13865
	215	Q9UHC6	CNTP2	CNTNAP2	0.0126884	7.92417	7.70879	7.36327	7.78542		0.10235	0.143792	0.204843	0.186269		-0.0397546	-0.105913	-0.0254847
	216	Q15907	RB11B	RAB11B	0.0127222	8.4214	8.5335	8.51685	8.42314		0.0440954	0.00466138	0.0588338	0.0367647		0.0190786	0.0162608	0.000299071
	217	P51178	PLCD1	PLCD1	0.0130092	6.44091	7.56998	7.96428	7.04387		0.0866764	0.569719	0.692322	0.144173		0.233024	0.306279	0.129103
	218	Q13496	MTM1	MTM1	0.0130138	5.54453	5.75983	6.45183	5.82459		0.284614	0.325003	0.29058	0.136525		0.05496	0.218641	0.0710915
	219	Q16795	NDUA9	NDUFA9	0.0131455	9.68822	9.13531	9.01771	9.38886		0.0661034	0.0865678	0.317658	0.237081		-0.0847788	-0.103471	-0.0452811
	220	P55036	PSMD4	PSMD4	0.0131872	7.90195	8.12871	8.15156	8.0328		0.0899013	0.0595028	0.110682	0.0275427		0.0408177	0.0448689	0.0236953
	221	Q8NBN7	RDH13	RDH13	0.0131946	7.40823	6.86873	6.73293	7.16999		0.247814	0.192372	0.225566	0.164128		-0.109085	-0.137893	-0.0471572
	222	O14639	ABLM1	ABLIM1	0.0132696	6.38542	6.85486	7.13849	6.75581		0.183201	0.341165	0.18375	0.062828		0.102347	0.160838	0.0813489
	223	P12532	KCRU	CKMT1A	0.0133036	11.0432	10.6891	10.5635	10.8467		0.0816962	0.165354	0.21768	0.0341358		-0.0470165	-0.0640722	-0.0259118
	224	O96000	NDUBA	NDUFB10	0.0133275	9.27542	8.83679	8.62525	8.91912		0.116812	0.174889	0.258757	0.175938		-0.0698901	-0.104847	-0.0565121
	225	O60282	KIF5C	KIF5C	0.0133333	7.73274	7.58245	7.49288	7.60356		0.0670304	0.0639231	0.0500091	0.088323		-0.0283149	-0.0454587	-0.0243043
	226	P50213	IDH3A	IDH3A	0.0133514	10.0978	9.5152	9.54016	9.87528		0.137616	0.140135	0.327341	0.0729112		-0.085733	-0.0819538	-0.0321448
	227	O76094	SRP72	SRP72	0.0133628	10.1376	10.1839	10.5569	10.2879		0.107555	0.169859	0.145081	0.0811808		0.00657872	0.0584732	0.0212333
	228	P42566	EPS15	EPS15	0.0133632	5.21516	5.64851	6.06042	5.53112		0.181228	0.256212	0.188052	0.318055		0.115159	0.216706	0.0848584
	229	P51808	DYLT3	DYNLT3	0.0133684	6.66137	6.30542	6.36812	6.269		0.138996	0.0951827	0.167346	0.0722673		-0.0792268	-0.0649504	-0.0875827
	230	P62760	VISL1	VSNL1	0.0133744	11.6872	11.3475	10.9851	11.3766		0.0708044	0.0901135	0.291191	0.248119		-0.0425555	-0.0893722	-0.0388541
	231	P26639	SYTC	TARS1	0.0133966	6.60297	6.81806	6.91849	6.77686		0.075019	0.11386	0.0370601	0.117161		0.0462449	0.0673404	0.0375017
	232	P84103	SRSF3	SRSF3	0.0134421	7.19393	7.44164	7.60945	7.38027		0.0806259	0.131913	0.139268	0.11873		0.0488401	0.0810112	0.036892
	233	P55072	TERA	VCP	0.0134545	9.56312	9.76057	9.74047	9.7386		0.0675681	0.0563451	0.0695984	0.0629695		0.0294836	0.0265105	0.0262338
	234	Q14103	HNRPD	HNRNPD	0.0135556	9.77613	10.0519	9.96465	10.0477		0.032853	0.1299	0.058881	0.105518		0.0401322	0.0275562	0.039528
	235	Q9UII2	ATIF1	ATP5IF1	0.0136681	9.42938	9.11647	8.89795	9.23909		0.155896	0.164158	0.209431	0.0464673		-0.0486874	-0.0836904	-0.0294127
	236	P28331	NDUS1	NDUFS1	0.0136709	10.1555	9.69987	9.47826	9.84645		0.0721583	0.123203	0.306849	0.209551		-0.0662225	-0.0995656	-0.0445845
	237	Q9BTV5	FSD1	FSD1	0.0137119	6.21862	5.68103	5.50159	5.93207		0.05615	0.320843	0.283543	0.0645649		-0.130443	-0.176746	-0.0680594
	238	Q9ULU8	CAPS1	CADPS	0.0137238	11.0488	10.7293	10.639	10.903		0.0425531	0.185518	0.146546	0.0887555		-0.0423424	-0.0545292	-0.0191703
	239	Q86TV6	TTC7B	TTC7B	0.0137311	6.71135	6.67395	6.31903	6.6121		0.103148	0.0734271	0.191019	0.0999263		-0.0080622	-0.0868997	-0.0214959
	240	P04216	THY1	THY1	0.0137333	11.917	11.4154	11.295	11.5728		0.0948845	0.230226	0.266401	0.102746		-0.0620363	-0.0773314	-0.0422741
	241	P30048	PRDX3	PRDX3	0.0137851	10.6399	10.3165	10.3374	10.463		0.0903841	0.086757	0.145164	0.083223		-0.0445378	-0.0416191	-0.0241973
	242	P02792	FRIL	FTL	0.0137925	11.4795	11.3811	13.1868	12.091		0.307734	0.538158	0.768062	0.62216		-0.0124245	0.20004	0.0748736
	243	Q13423	NNTM	NNT	0.0145679	9.59649	9.19331	9.16164	9.40532		0.0510875	0.200543	0.19283	0.0486049		-0.0619221	-0.0669009	-0.029029
	244	Q96DH6	MSI2H	MSI2	0.0145959	6.65941	6.92383	7.32333	6.89185		0.0900044	0.259641	0.192984	0.199353		0.0561751	0.137104	0.0494951
	245	Q02218	ODO1	OGDH	0.0146557	10.5271	10.2877	10.3588	10.4713		0.095149	0.080177	0.0889098	0.00758549		-0.033185	-0.0232519	-0.00767078
	246	P09622	DLDH	DLD	0.0146935	9.92851	9.5968	9.45933	9.77529		0.147089	0.211379	0.131072	0.033815		-0.0490238	-0.0698384	-0.0224376
	247	Q8WUM4	PDC6I	PDCD6IP	0.0147206	10.0772	9.93759	9.86993	10.0625		0.0588147	0.0660967	0.0520433	0.0979153		-0.0201318	-0.0299883	-0.00211667
	248	P05023	AT1A1	ATP1A1	0.0147805	12.8629	12.5033	12.3019	12.5968		0.0952516	0.101865	0.251202	0.163356		-0.0409005	-0.0643348	-0.030152
	249	P62861	RS30	FAU	0.0148112	7.36135	7.5346	7.65304	7.59863		0.0687223	0.137123	0.0741693	0.0579515		0.0335603	0.0560637	0.04577
	250	P46779	RL28	RPL28	0.0150308	7.14368	7.22892	7.47985	7.26113		0.0767796	0.0824598	0.151276	0.0805094		0.017112	0.0663419	0.0235254
	251	Q9H0N0	RAB6C	RAB6C	0.0150672	5.70197	6.28265	6.53047	6.0896		0.138249	0.272794	0.331475	0.213648		0.139914	0.195728	0.0948878
	252	P08559	ODPA	PDHA1	0.0150734	10.6629	10.1757	10.0599	10.3958		0.0711152	0.213851	0.238812	0.192217		-0.0674608	-0.083973	-0.036598
	253	Q9Y5X3	SNX5	SNX5	0.0150958	7.23611	7.45887	7.66977	7.40022		0.088917	0.192293	0.120185	0.081647		0.0437421	0.0839688	0.0323526
	254	O43615	TIM44	TIMM44	0.0151076	7.76734	7.46378	7.38163	7.59868		0.118005	0.131872	0.142024	0.0797889		-0.0575146	-0.0734822	-0.0316714
	255	P34932	HSP74	HSPA4	0.0151163	9.46281	9.1963	9.18877	9.34691		0.074011	0.0979218	0.117404	0.0811435		-0.0412151	-0.0423967	-0.0177782
	256	Q8IV01	SYT12	SYT12	0.0151181	8.32778	7.64843	7.59969	8.05281		0.0719774	0.390061	0.257008	0.145928		-0.122768	-0.131991	-0.0484402
	257	P25705	ATPA	ATP5F1A	0.015125	12.9557	12.5865	12.5278	12.7962		0.122589	0.180356	0.150387	0.0951695		-0.0417057	-0.0484484	-0.0178631
	258	Q15631	TSN	TSN	0.015127	7.9667	8.4775	8.56536	8.26366		0.129408	0.19097	0.275557	0.124431		0.089656	0.10453	0.0527977
	259	Q86SK9	SCD5	SCD5	0.0151331	5.56566	6.06049	5.99241	5.52828		0.134756	0.150839	0.323323	0.119591		0.122882	0.106583	-0.00972158
	260	O75531	BAF	BANF1	0.0151529	6.71253	7.41396	7.53375	7.24578		0.153581	0.25898	0.391187	0.158405		0.143389	0.166512	0.110286
	261	P10515	ODP2	DLAT	0.0151595	9.57521	9.14166	9.07001	9.39639		0.089694	0.149649	0.280992	0.0444055		-0.0668479	-0.0781993	-0.0271978
	262	Q96SU4	OSBL9	OSBPL9	0.015168	2.9473	3.26872	3.44662	3.28952		0.123097	0.147903	0.183802	0.135617		0.14933	0.225787	0.158486
	263	P27635	RL10	RPL10	0.0151908	7.43503	7.35882	7.65655	7.4444		0.105438	0.0411173	0.12809	0.0662088		-0.0148641	0.0423568	0.00181786
	264	Q14195	DPYL3	DPYSL3	0.015203	8.62519	9.19523	9.56033	8.80709		0.186483	0.0954718	0.528469	0.189246		0.0923283	0.148503	0.030109
	265	Q96JE9	MAP6	MAP6	0.0152151	10.9597	10.7405	10.5736	10.8647		0.054827	0.115668	0.174308	0.103462		-0.0291544	-0.0517422	-0.0125615
	266	Q92743	HTRA1	HTRA1	0.0152659	4.74909	5.95768	5.16562	4.9272		0.264173	0.649859	0.224986	0.214457		0.327099	0.121291	0.0531154
	267	Q86XE3	MICU3	MICU3	0.0152727	4.74399	4.2905	4.27274	4.54153		0.137241	0.182418	0.219576	0.0599525		-0.144955	-0.150939	-0.0629202
	268	P10909	CLUS	CLU	0.0152862	9.28764	9.88342	10.2114	9.65545		0.0869971	0.249492	0.376126	0.319784		0.089699	0.136804	0.0560317
	269	Q15149	PLEC	PLEC	0.0153134	11.3673	12.1656	12.5917	11.8246		0.147955	0.396702	0.613354	0.0551124		0.0979208	0.147583	0.056897
	270	Q96FQ6	S10AG	S100A16	0.0153185	5.69236	6.26205	6.7854	6.01594		0.122993	0.305559	0.510524	0.269589		0.137609	0.253407	0.0797626
	271	Q16720	AT2B3	ATP2B3	0.0155424	8.1866	8.14081	7.84419	8.1006		0.0961246	0.0539885	0.174308	0.0806093		-0.00809196	-0.0616407	-0.0152366
	272	O94760	DDAH1	DDAH1	0.0155971	10.2011	10.332	10.5763	10.228		0.0965501	0.10919	0.192501	0.0553705		0.0184043	0.0521121	0.00381036
	273	O15061	SYNEM	SYNM	0.0156484	6.34231	7.18324	8.14791	6.93195		0.175873	0.461413	0.918635	0.308978		0.179626	0.361422	0.128253
	274	Q13045	FLII	FLII	0.0156509	5.72088	5.78659	5.86395	6.01673		0.0921682	0.126074	0.0609456	0.076806		0.0164748	0.0356364	0.0727434
	275	Q16836	HCDH	HADH	0.0156534	8.06061	8.00982	8.33463	8.15838		0.154834	0.0455054	0.117582	0.0564408		-0.00911855	0.048229	0.0173935
	276	O95970	LGI1	LGI1	0.0156703	9.95502	9.55828	9.36073	9.63663		0.0570847	0.182714	0.266878	0.143988		-0.058673	-0.0888028	-0.0468948
	277	O75251	NDUS7	NDUFS7	0.0156788	8.59199	8.20862	7.95078	8.23964		0.0633687	0.111903	0.223117	0.281236		-0.0658519	-0.111895	-0.0604101
	278	P04792	HSPB1	HSPB1	0.0157059	9.0792	10.0702	10.6753	9.75253		0.180909	0.608881	0.703798	0.159102		0.149449	0.233646	0.103213
	279	P03923	NU6M	MT-ND6	0.0157101	8.7699	8.27853	8.16879	8.49236		0.100896	0.0647311	0.330013	0.155563		-0.0831848	-0.102437	-0.0463939
	280	P30084	ECHM	ECHS1	0.0158857	8.88093	8.53568	8.51834	8.67094		0.0378317	0.121422	0.179565	0.104947		-0.0572056	-0.0601383	-0.0345237
	281	Q9UQ16	DYN3	DNM3	0.0159288	8.60525	8.3958	8.26379	8.48391		0.0776214	0.0776079	0.170848	0.0525507		-0.0355484	-0.0584139	-0.0204881
	282	O43592	XPOT	XPOT	0.0159858	7.18965	7.37597	7.64205	7.31816		0.0507059	0.189722	0.168728	0.100019		0.0369111	0.088039	0.0255594
	283	P62258	1433E	YWHAE	0.0159859	12.7022	12.858	12.958	12.7715		0.0830618	0.0570996	0.120296	0.0376684		0.0175833	0.0287635	0.00784342
	284	P63096	GNAI1	GNAI1	0.015986	8.35463	8.18373	7.8102	8.04866		0.0442253	0.157584	0.286794	0.0600404		-0.0298173	-0.0972164	-0.0538267
	285	O14548	CO72L	COX7A2L	0.0160141	8.32942	7.85466	7.87768	8.21758		0.123516	0.220595	0.221831	0.0968185		-0.0846669	-0.0804461	-0.019502
	286	Q9Y5S9	RBM8A	RBM8A	0.0161096	5.91544	6.07256	6.40241	6.1827		0.0625231	0.207882	0.171978	0.114585		0.03782	0.114129	0.0637513
	287	O14495	PLPP3	PLPP3	0.0161254	7.78341	8.30098	8.65477	8.06124		0.164073	0.456899	0.0622151	0.229708		0.0928791	0.153093	0.0505996
	288	Q9Y2S2	CRYL1	CRYL1	0.0161512	8.30967	8.90501	9.10397	8.74875		0.10984	0.296786	0.281389	0.255525		0.0998248	0.131703	0.0742857
	289	Q99784	NOE1	OLFM1	0.0161517	7.26476	6.67099	6.21667	6.86036		0.115701	0.4614	0.299779	0.29945		-0.123016	-0.224774	-0.0826322
	290	P51608	MECP2	MECP2	0.0161528	6.16978	6.62581	6.57522	6.57694		0.152564	0.192409	0.083306	0.172284		0.102877	0.0918189	0.0921959
	291	P28288	ABCD3	ABCD3	0.0161622	6.57006	6.80431	7.08201	6.81281		0.0789119	0.198016	0.206182	0.0806982		0.0505429	0.108252	0.0523426
	292	Q15349	KS6A2	RPS6KA2	0.0161633	6.58357	6.83843	7.11439	6.73118		0.093789	0.211876	0.202565	0.115422		0.0547952	0.11187	0.0319908
	293	Q9H1K1	ISCU	ISCU	0.0161818	7.37953	6.85815	6.77868	7.049		0.138922	0.238328	0.182589	0.208645		-0.10571	-0.122525	-0.0661111
	294	O95154	ARK73	AKR7A3	0.0161938	5.50097	5.47965	6.30294	5.86204		0.300976	0.235283	0.242231	0.340023		-0.00560241	0.196337	0.0917162
	295	Q15717	ELAV1	ELAVL1	0.0162169	7.37189	7.64036	7.68933	7.68497		0.135341	0.0333067	0.153253	0.0809183		0.0516065	0.0608222	0.0600041
	296	O14523	C2C2L	C2CD2L	0.0162184	6.49645	6.79175	6.34492	6.45217		0.0345979	0.0830848	0.181484	0.193727		0.0641326	-0.0340492	-0.00986814
	297	Q03154	ACY1	ACY1	0.0162828	5.04275	5.33205	6.12685	5.45697		0.262573	0.347563	0.459631	0.234676		0.0804822	0.280935	0.113891
	298	Q99598	TSNAX	TSNAX	0.0163987	7.91004	8.5307	8.60235	8.26126		0.191577	0.153163	0.351401	0.175984		0.108979	0.121046	0.0626768
	299	P21291	CSRP1	CSRP1	0.0164	9.4678	10.0287	10.4552	9.59502		0.087343	0.44111	0.35452	0.332416		0.0830285	0.143118	0.0192571
	300	P58546	MTPN	MTPN	0.0164156	8.71885	9.00378	9.27898	8.85889		0.0441888	0.0889449	0.322124	0.110778		0.0463923	0.0898288	0.0229874
	301	P42126	ECI1	ECI1	0.0164161	7.07431	7.23259	7.55062	7.32388		0.0764318	0.1622	0.214334	0.0892628		0.0319225	0.0940064	0.0500188
	302	Q96EQ0	SGTB	SGTB	0.0164342	7.91985	7.55007	7.43861	7.65267		0.123342	0.162173	0.197878	0.109441		-0.0689819	-0.0904401	-0.0495098
	303	Q9NX63	MIC19	CHCHD3	0.0164503	8.41603	8.16347	8.22753	8.39161		0.0826843	0.101608	0.0829484	0.0961432		-0.043957	-0.0326801	-0.00419181
	304	Q9UHD8	2025-09-09	SEPTIN9	0.0164548	9.50647	9.82946	9.94192	9.64698		0.103458	0.181524	0.189662	0.0378215		0.0482029	0.0646152	0.021167
	305	Q5T848	MGLYR	GPR158	0.016456	7.92935	7.58288	7.40454	7.65752		0.0577316	0.110433	0.280575	0.101003		-0.0644556	-0.0987908	-0.0503244
	306	P18859	ATP5J	ATP5PF	0.0164575	10.149	9.69066	9.80064	10.0128		0.150957	0.188454	0.16166	0.0948501		-0.0666647	-0.0503846	-0.0194902
	307	Q09028	RBBP4	RBBP4	0.016459	6.70951	6.91806	7.15506	6.99704		0.0552118	0.128702	0.182392	0.149355		0.0441612	0.0927565	0.060537
	308	O94819	KBTBB	KBTBD11	0.016462	8.57483	8.91056	8.96056	8.74714		0.0296729	0.157339	0.169647	0.110535		0.0554073	0.0634812	0.0287035
	309	Q8IVH4	MMAA	MMAA	0.016466	5.11771	4.64551	4.711	5.06819		0.0956921	0.267509	0.128387	0.177099		-0.139662	-0.119463	-0.0140277
	310	P40926	MDHM	MDH2	0.0166174	12.4557	12.1697	12.0375	12.3448		0.0974227	0.126749	0.221363	0.0343723		-0.0335119	-0.0492791	-0.0129062
	311	Q99685	MGLL	MGLL	0.0166282	6.98354	6.48944	6.83011	6.60561		0.138503	0.211641	0.186919	0.0990436		-0.105865	-0.0320484	-0.0802669
	312	Q7Z7K6	CENPV	CENPV	0.0166323	5.57454	6.20053	5.93321	5.89635		0.112493	0.20715	0.298074	0.0269718		0.153538	0.0899604	0.08097
	313	P31040	SDHA	SDHA	0.0166349	8.70559	8.3786	8.36119	8.5845		0.101988	0.150706	0.143736	0.0878429		-0.0552336	-0.0582344	-0.0202089
	314	Q9P0K1	ADA22	ADAM22	0.0166562	8.1053	7.86133	7.3612	7.89107		0.175541	0.0629352	0.3363	0.269488		-0.0440921	-0.138925	-0.0386454
	315	P45880	VDAC2	VDAC2	0.0166752	11.1739	10.9533	10.8976	11.0777		0.0515023	0.142642	0.104778	0.0161158		-0.0287676	-0.0361236	-0.0124654
	316	Q92598	HS105	HSPH1	0.0166792	9.1362	8.77918	8.64862	8.89015		0.0864653	0.125388	0.251182	0.0941163		-0.0575079	-0.0791238	-0.0393875
	317	Q13303	KCAB2	KCNAB2	0.0166901	7.19305	6.81766	6.48265	6.74132		0.16008	0.0949191	0.220048	0.328594		-0.0773268	-0.15002	-0.0935735
	318	P53597	SUCA	SUCLG1	0.0167089	9.1991	8.80849	8.87713	9.07123		0.132233	0.152974	0.155635	0.0773642		-0.0625976	-0.0513998	-0.0201941
	319	P42356	PI4KA	PI4KA	0.016875	8.42292	8.33541	8.08776	8.29462		0.114296	0.103173	0.136385	0.0524774		-0.0150665	-0.0585799	-0.0221437
	320	O43678	NDUA2	NDUFA2	0.0169068	8.44364	7.92704	7.5982	8.18299		0.115449	0.181945	0.398751	0.293424		-0.0910833	-0.152208	-0.0452372
	321	O00625	PIR	PIR	0.0169164	6.92939	7.28248	8.1985	7.52939		0.397405	0.158591	0.611413	0.291197		0.0717014	0.242631	0.119804
	322	Q96A26	F162A	FAM162A	0.0169279	7.6131	7.30922	7.19623	7.57229		0.110492	0.133047	0.2356	0.0771635		-0.0587663	-0.0812436	-0.00775522
	323	P26038	MOES	MSN	0.016947	9.0255	9.66824	10.2606	9.54622		0.111191	0.436898	0.603146	0.087428		0.0992453	0.185033	0.080922
	324	O43488	ARK72	AKR7A2	0.0171902	9.51814	9.76825	10.1699	9.76516		0.072245	0.278543	0.261599	0.112243		0.0374211	0.0955533	0.0369646
	325	P11169	GTR3	SLC2A3	0.0171975	7.72683	7.46099	6.92526	7.29671		0.256374	0.226588	0.305048	0.206733		-0.0505099	-0.158008	-0.0826297
	326	P61513	RL37A	RPL37A	0.0172431	5.08563	5.0591	5.52457	5.23107		0.212282	0.12836	0.186279	0.0795663		-0.00754623	0.119436	0.0406811
	327	P07858	CATB	CTSB	0.0172805	7.81045	8.36198	8.68455	8.24284		0.192152	0.321185	0.385152	0.0824907		0.0984386	0.153045	0.0777358
	328	O14576	DC1I1	DYNC1I1	0.0173211	7.7876	7.4202	7.08322	7.52704		0.0459628	0.246526	0.311047	0.180219		-0.0697197	-0.136773	-0.0490964
	329	Q9Y2Q0	AT8A1	ATP8A1	0.0175684	9.50526	10.0017	9.644	9.56008		0.0732163	0.12329	0.155659	0.261612		0.0734436	0.0209054	0.00829632
	330	O75438	NDUB1	NDUFB1	0.0177725	9.09773	8.59885	8.5407	9.00463		0.143182	0.200075	0.339559	0.0746546		-0.0813617	-0.0911515	-0.0148388
	331	O75380	NDUS6	NDUFS6	0.0177778	8.37138	7.71614	7.5767	7.90947		0.145351	0.207204	0.341847	0.306292		-0.117586	-0.143896	-0.0818854
	332	Q92542	NICA	NCSTN	0.0178072	5.40326	5.58285	5.90169	5.48129		0.10559	0.0966537	0.194229	0.226702		0.0471731	0.127298	0.0206861
	333	Q14139	UBE4A	UBE4A	0.0178095	6.1937	6.31726	6.45619	6.20541		0.0742272	0.0316935	0.144164	0.0832044		0.0284963	0.0598815	0.0027236
	334	P53396	ACLY	ACLY	0.0178149	8.96099	8.8944	8.70143	8.83953		0.0799781	0.0840844	0.0765189	0.0924788		-0.0107616	-0.0424059	-0.0196898
	335	O43674	NDUB5	NDUFB5	0.0178398	9.77114	9.24493	9.12059	9.52677		0.225164	0.27063	0.212479	0.161896		-0.0798646	-0.0994001	-0.0365391
	336	P05496;P48201;Q06055	AT5G1;AT5G2;AT5G3	ATP5MC1;ATP5MC2;ATP5MC3	0.0178489	7.65236	7.14549	6.90454	7.07552		0.319766	0.230742	0.144182	0.24511		-0.0988716	-0.148359	-0.113068
	337	P07954	FUMH	FH	0.0178545	11.7896	11.5588	11.508	11.7783		0.10503	0.0460076	0.18282	0.0476724		-0.0285307	-0.0348894	-0.00139467
	338	P21796	VDAC1	VDAC1	0.018142	11.3613	11.1242	10.9951	11.2003		0.0428576	0.173988	0.130521	0.0701172		-0.0304295	-0.047261	-0.0205933
	339	P07741	APT	APRT	0.0182588	6.98074	7.4901	7.73534	7.34979		0.178854	0.374626	0.20833	0.122011		0.101605	0.148085	0.0743233
	340	P00387	NB5R3	CYB5R3	0.0183009	9.06169	9.15562	9.64424	9.14943		0.147859	0.141115	0.298334	0.177094		0.0148773	0.0898873	0.0139019
	341	O94925	GLSK	GLS	0.0183072	9.28262	8.81666	8.74579	9.05228		0.126335	0.212836	0.26947	0.0666552		-0.0742986	-0.0859435	-0.0362502
	342	P41586	PACR	ADCYAP1R1	0.0183343	5.25214	5.99487	6.13079	5.67895		0.34667	0.2815	0.301384	0.252055		0.190825	0.22317	0.112721
	343	P01011	AACT	SERPINA3	0.0183509	6.99252	7.45726	7.99428	8.08001		0.382452	0.33431	0.33827	0.474442		0.0928334	0.193155	0.208545
	344	Q13825	AUHM	AUH	0.0183557	8.69444	8.25056	8.28117	8.56144		0.12154	0.206776	0.223197	0.0388611		-0.0756013	-0.0702596	-0.0222393
	345	Q00839	HNRPU	HNRNPU	0.0183605	8.2536	8.60198	8.64666	8.56702		0.108636	0.206488	0.0801991	0.116495		0.0596452	0.0671182	0.0537685
	346	O15372	EIF3H	EIF3H	0.0186167	5.94917	5.97066	6.27703	6.02483		0.0626989	0.0928636	0.19196	0.063424		0.00520158	0.0773943	0.018233
	347	Q9BPW8	NIPS1	NIPSNAP1	0.0186516	9.24877	8.87752	8.88856	9.156		0.174662	0.0221511	0.197615	0.115586		-0.059105	-0.057311	-0.0145436
	348	P53677	AP3M2	AP3M2	0.0186705	7.90041	7.94565	7.53568	7.84289		0.0752168	0.148057	0.185331	0.135067		0.00823864	-0.0681897	-0.0105416
	349	P06753	TPM3	TPM3	0.0186818	9.20721	9.45811	9.55034	9.21941		0.0561946	0.0786801	0.209924	0.127753		0.0387881	0.052788	0.00191088
	350	O95168	NDUB4	NDUFB4	0.0186854	8.76036	8.31806	8.17829	8.51136		0.107414	0.119879	0.296402	0.190915		-0.0747432	-0.099191	-0.0416006
	351	P09429	HMGB1	HMGB1	0.0187123	6.87698	7.31849	7.4294	7.18085		0.11231	0.264065	0.142624	0.177777		0.0897717	0.11147	0.0623798
	352	Q9NVS9	PNPO	PNPO	0.0187339	7.27337	7.75054	7.95053	7.62405		0.230105	0.236344	0.270072	0.0971559		0.0916744	0.128428	0.0679336
	353	Q9Y2G0	EFR3B	EFR3B	0.018738	7.09331	7.03667	6.7446	6.96223		0.0920338	0.117523	0.12924	0.126835		-0.0115668	-0.0727276	-0.0269095
	354	Q8N8N7	PTGR2	PTGR2	0.0187543	6.52565	6.90228	7.24829	6.63108		0.1043	0.1358	0.422707	0.191629		0.0809503	0.151518	0.0231221
	355	Q12906	ILF3	ILF3	0.0187571	7.58628	7.75735	7.86979	7.76699		0.0486808	0.0877077	0.128961	0.0763929		0.0321728	0.0529342	0.0339634
	356	Q9H6Z4	RANB3	RANBP3	0.0187701	5.76117	6.05643	6.23135	6.1247		0.0976021	0.189862	0.190057	0.116393		0.0721069	0.113182	0.0882786
	357	Q08209	PP2BA	PPP3CA	0.0187966	10.5914	10.8123	10.3745	10.5946		0.151174	0.0900429	0.172521	0.119719		0.0297776	-0.0298448	0.000440177
	358	O75964	ATP5L	ATP5MG	0.0189861	10.8029	10.5032	10.4425	10.7084		0.127018	0.170536	0.11957	0.0936057		-0.040589	-0.0489621	-0.0126756
	359	O95573	ACSL3	ACSL3	0.0189944	7.40101	7.61371	7.31323	7.51428		0.0668074	0.0977209	0.129809	0.0995765		0.0408767	-0.0172129	0.0219121
	360	P19623	SPEE	SRM	0.0191823	6.79832	7.08766	7.19232	6.86786		0.0464629	0.203739	0.0851585	0.173656		0.0601296	0.0812781	0.0146807
	361	P38646	GRP75	HSPA9	0.0192222	10.0745	9.68621	9.84927	9.90688		0.0771228	0.146923	0.131499	0.12768		-0.0567053	-0.0326214	-0.0242076
	362	P00505	AATM	GOT2	0.0192355	11.5213	11.1997	11.2084	11.3924		0.0772315	0.133419	0.178643	0.0411003		-0.0408469	-0.0397184	-0.0162329
	363	P46459	NSF	NSF	0.0192727	10.8068	10.6463	10.36	10.6748		0.16659	0.101562	0.150244	0.154231		-0.021586	-0.0609151	-0.0177371
	364	P30519	HMOX2	HMOX2	0.0192941	7.8352	7.52432	7.52791	7.64612		0.0794856	0.107633	0.175503	0.050587		-0.0584085	-0.0577214	-0.0352421
	365	Q7Z460	CLAP1	CLASP1	0.0192979	7.09296	6.90575	6.75631	7.02373		0.132454	0.0972189	0.10338	0.12145		-0.0385892	-0.0701526	-0.014151
	366	O43676	NDUB3	NDUFB3	0.0193005	9.62904	9.1663	9.0723	9.30418		0.0592559	0.167141	0.2672	0.197174		-0.0710534	-0.0859241	-0.0495141
	367	Q8WZA9	IRGQ	IRGQ	0.0193067	7.41194	6.90994	6.72608	7.18983		0.114025	0.344772	0.228998	0.190279		-0.101178	-0.140086	-0.0438936
	368	O14907	TX1B3	TAX1BP3	0.0193103	6.16191	7.04759	7.54229	6.60402		0.263284	0.230829	0.843532	0.109602		0.193752	0.291625	0.099967
	369	P42263	GRIA3	GRIA3	0.0193137	8.19713	7.98135	7.55655	7.9559		0.101668	0.203742	0.310218	0.152998		-0.0384866	-0.117391	-0.0430935
	370	Q8N4Q1	MIA40	CHCHD4	0.0193315	5.65281	5.38857	5.34978	5.51536		0.0876944	0.0998186	0.102665	0.129363		-0.069065	-0.0794882	-0.0355132
	371	P05026	AT1B1	ATP1B1	0.0193333	12.8012	12.3843	12.1195	12.4916		0.128842	0.107674	0.349536	0.20214		-0.0477752	-0.0789528	-0.0353257
	372	O00451	GFRA2	GFRA2	0.0193386	6.04631	5.59965	5.44112	5.7335		0.117741	0.336312	0.0725785	0.16596		-0.110719	-0.152151	-0.076639
	373	P39019	RS19	RPS19	0.0193407	7.12998	7.17765	7.4516	7.29538		0.0458911	0.144803	0.15598	0.0402044		0.00961448	0.0636531	0.033085
	374	Q9HBI6	CP4FB	CYP4F11	0.0193439	3.16852	4.11496	4.98945	4.38466		0.512887	0.487162	0.899289	0.280004		0.377071	0.655072	0.468656
	375	O76054	S14L2	SEC14L2	0.0193562	7.25839	7.5584	8.02599	7.41311		0.159076	0.247118	0.396673	0.147647		0.0584309	0.14503	0.0304301
	376	Q9NR46	SHLB2	SH3GLB2	0.0193569	8.37073	8.22972	7.88634	8.12911		0.0366304	0.147972	0.242523	0.133272		-0.0245103	-0.0859987	-0.0422571
	377	Q9NS69	TOM22	TOMM22	0.0193639	8.17552	7.82647	7.92849	8.10179		0.0601018	0.0822746	0.176014	0.140139		-0.0629493	-0.0442645	-0.0130697
	378	Q9NX14	NDUBB	NDUFB11	0.0193684	8.83701	8.3684	8.21458	8.60754		0.0702094	0.156683	0.311914	0.231623		-0.0786069	-0.105372	-0.0379582
	379	Q15120	PDK3	PDK3	0.0194162	9.63866	9.06822	9.1269	9.35803		0.110154	0.323831	0.1983	0.0725483		-0.0880125	-0.0787073	-0.0426271
	380	P62857	RS28	RPS28	0.0194472	8.55458	8.69532	8.89334	8.63393		0.0486786	0.0641382	0.187561	0.0928286		0.0235417	0.0560288	0.0133201
	381	Q3LXA3	TKFC	TKFC	0.0194565	5.77509	5.99724	6.29137	6.13924		0.144823	0.109854	0.246943	0.147133		0.0544533	0.123529	0.0882169
	382	Q9C005	DPY30	DPY30	0.019466	6.50998	6.54847	6.91017	6.79242		0.168749	0.163534	0.169647	0.0787487		0.00850466	0.086067	0.0612723
	383	P27816	MAP4	MAP4	0.0194883	7.91243	8.59638	9.03176	8.46745		0.376544	0.535617	0.290947	0.0619643		0.11961	0.190887	0.0978075
	384	P68104	EF1A1	EEF1A1	0.0195221	9.78324	10.1737	10.6144	10.1049		0.0887926	0.358719	0.341203	0.178939		0.0564589	0.117632	0.0466752
	385	P27338	AOFB	MAOB	0.0195521	8.70538	9.33781	10.0871	9.06632		0.334966	0.351823	0.735366	0.241247		0.101177	0.212539	0.0586108
	386	Q13683	ITA7	ITGA7	0.0195969	5.16516	5.76991	6.31205	5.4432		0.302187	0.285447	0.613479	0.206795		0.159734	0.289295	0.075642
	387	Q13424	SNTA1	SNTA1	0.0196269	7.52619	8.07358	8.10985	7.7712		0.131095	0.210164	0.327236	0.126209		0.101289	0.107756	0.0462171
	388	Q9Y5L4	TIM13	TIMM13	0.0197629	8.14601	7.77455	7.8505	8.04898		0.034671	0.156249	0.189084	0.104664		-0.0673343	-0.0533088	-0.0172876
	389	Q8N3E9	PLCD3	PLCD3	0.0197943	6.04955	6.81375	7.0402	6.49665		0.136354	0.364648	0.500795	0.220208		0.171621	0.218789	0.102868
	390	Q14344	GNA13	GNA13	0.0199286	6.96607	7.35094	7.70461	7.15767		0.040541	0.340885	0.272392	0.227601		0.0775834	0.145376	0.039145
	391	P53621	COPA	COPA	0.0199385	7.12413	7.17873	7.39113	7.25259		0.0282921	0.0454495	0.145715	0.093184		0.0110147	0.05308	0.0257824
	392	P29218	IMPA1	IMPA1	0.0199795	9.14827	9.41098	9.5286	9.36298		0.150847	0.125924	0.142888	0.0550589		0.0408457	0.058765	0.0334685
	393	O75489	NDUS3	NDUFS3	0.0201323	10.2158	9.73001	9.53377	9.86559		0.0857742	0.164151	0.307258	0.273248		-0.0702938	-0.0996885	-0.0503294
	394	Q96HC4	PDLI5	PDLIM5	0.0201553	6.08036	6.67903	7.07319	6.53185		0.11887	0.432954	0.406549	0.229664		0.135482	0.218203	0.103334
	395	P48059	LIMS1	LIMS1	0.0201796	5.86822	6.13951	6.72409	6.13823		0.0670437	0.344958	0.419372	0.153625		0.0652023	0.196416	0.064901
	396	P21964	COMT	COMT	0.0202025	7.21052	7.23754	7.73651	7.33705		0.112256	0.223279	0.236807	0.167125		0.00539622	0.101579	0.0250973
	397	P49189	AL9A1	ALDH9A1	0.0202044	8.83709	9.47125	9.61417	9.31978		0.0952508	0.264329	0.432334	0.136877		0.099983	0.121591	0.0767235
	398	Q01469	FABP5	FABP5	0.0202121	8.05722	8.63272	9.33068	8.50432		0.181959	0.351228	0.67429	0.276046		0.0995334	0.211701	0.0779143
	399	Q969M1	TM40L	TOMM40L	0.0202152	7.09725	6.86253	6.61508	7.15426		0.162177	0.152218	0.302224	0.101678		-0.0485188	-0.101501	0.0115428
	400	Q8IVF5	TIAM2	TIAM2	0.0202272	5.1152	5.02596	4.70725	5.03732		0.0650224	0.159188	0.217818	0.0633339		-0.0253901	-0.119906	-0.0221337
	401	P06756	ITAV	ITGAV	0.02023	6.69762	6.98613	7.06387	6.85064		0.215308	0.0589561	0.0823183	0.0868382		0.0608456	0.0768115	0.0325915
	402	Q15813	TBCE	TBCE	0.0202335	3.87816	3.90341	3.43271	3.98942		0.185721	0.192173	0.262318	0.11869		0.00936499	-0.176023	0.040809
	403	Q9UPY5	XCT	SLC7A11	0.0202341	5.02409	5.62015	5.78191	5.52738		0.225134	0.254861	0.33274	0.200257		0.161748	0.202686	0.137733
	404	Q14919	NC2A	DRAP1	0.0202475	4.09164	4.47053	4.54435	4.18402		0.0997444	0.122626	0.285225	0.112372		0.127768	0.151394	0.0322117
	405	Q9Y570	PPME1	PPME1	0.020262	7.55165	7.34335	7.33207	7.50623		0.0574184	0.0883943	0.121176	0.0724337		-0.0403535	-0.0425727	-0.00870375
	406	O15079	SNPH	SNPH	0.0202647	7.33359	7.12289	6.98655	7.22545		0.117979	0.154904	0.0767481	0.103663		-0.0420561	-0.0699391	-0.0214323
	407	Q765P7	MTSS2	MTSS2	0.020266	5.57292	5.82585	6.42097	5.63862		0.230991	0.284969	0.406623	0.266869		0.0640335	0.204358	0.016909
	408	Q9UBQ5	EIF3K	EIF3K	0.0202707	8.97133	8.77303	9.05255	8.98899		0.0376439	0.10701	0.1378	0.0654239		-0.0322462	0.0130024	0.00283751
	409	P29972	AQP1	AQP1	0.0202752	4.97686	6.03516	7.56315	5.65126		0.220288	1.56788	0.420608	0.552607		0.278158	0.603753	0.183339
	410	C4AMC7;Q6VEQ5	WASH2;WASH3	WASH2P;WASH3P	0.0202915	4.73974	4.80419	5.38195	4.86019		0.365055	0.119806	0.236472	0.10543		0.0194864	0.183323	0.0362065
	411	P48066	S6A11	SLC6A11	0.0202978	7.70665	8.09011	7.31095	7.74334		0.0902774	0.288137	0.137981	0.377233		0.0700551	-0.0760451	0.00685247
	412	Q9UQB3	CTND2	CTNND2	0.0203383	8.36837	8.65299	8.77108	8.38341		0.044293	0.174796	0.124381	0.226902		0.0482517	0.0678086	0.00259107
	413	P00568	KAD1	AK1	0.0204348	9.15102	9.69037	9.96136	9.35435		0.169843	0.296241	0.447458	0.0756864		0.0826185	0.12241	0.0317049
	414	Q14315	FLNC	FLNC	0.0204455	6.42982	6.75674	7.49978	7.01472		0.117073	0.336858	0.535488	0.311977		0.0715482	0.22207	0.125608
	415	Q01130	SRSF2	SRSF2	0.0205205	6.24691	6.46285	6.62047	6.62615		0.0827935	0.233805	0.0911861	0.100133		0.0490276	0.0837901	0.085027
	416	Q99643	C560	SDHC	0.0205659	8.05316	7.7303	7.63095	7.87584		0.0721923	0.0987651	0.246755	0.0951676		-0.0590313	-0.0776933	-0.0321216
	417	P22102	PUR2	GART	0.0205865	6.39289	6.7578	7.00591	6.85761		0.200735	0.244963	0.236129	0.124222		0.0800861	0.132104	0.101237
	418	Q9Y376	CAB39	CAB39	0.0207368	7.14906	6.87489	6.86074	6.84985		0.106208	0.0808949	0.0600675	0.175745		-0.056418	-0.0593909	-0.061682
	419	O15511	ARPC5	ARPC5	0.0210501	6.89817	7.23255	7.64776	7.10948		0.103808	0.158209	0.403239	0.232356		0.0682912	0.148824	0.0435311
	420	Q53FP2	NACHO	TMEM35A	0.0210571	6.34748	5.84288	5.68616	5.86598		0.177833	0.147758	0.102134	0.378572		-0.119506	-0.15873	-0.113812
	421	Q9Y2Q5	LTOR2	LAMTOR2	0.0211116	5.83782	5.86575	6.45685	5.96312		0.260064	0.246091	0.287205	0.0351439		0.00688547	0.1454	0.0306377
	422	P36776	LONM	LONP1	0.0212512	8.02452	7.70864	7.84252	7.94007		0.0830491	0.103688	0.149801	0.08209		-0.0579385	-0.0330967	-0.0152631
	423	O95292	VAPB	VAPB	0.0212903	9.68938	9.6008	9.43926	9.62077		0.0472968	0.0535604	0.123044	0.0925735		-0.013249	-0.037731	-0.010251
	424	P30041	PRDX6	PRDX6	0.0213144	10.7331	11.613	12.1997	11.214		0.0918118	0.385347	0.861427	0.289053		0.11367	0.184782	0.0632372
	425	Q8TDJ6	DMXL2	DMXL2	0.0213208	8.33276	8.10993	7.81968	8.07551		0.0633898	0.142761	0.251081	0.158164		-0.0391056	-0.0916838	-0.0452412
	426	Q16822	PCKGM	PCK2	0.0213271	5.24953	5.56508	5.92964	5.53878		0.0651498	0.133763	0.268583	0.322241		0.0842144	0.175756	0.0773779
	427	Q9NQC3	RTN4	RTN4	0.0213303	9.38885	9.0403	9.04085	9.33008		0.0448354	0.171986	0.221862	0.0880945		-0.0545777	-0.0544903	-0.00905984
	428	Q9UL26	RB22A	RAB22A	0.0213427	7.41453	7.66207	7.79724	7.54072		0.11283	0.142366	0.137011	0.130646		0.0473792	0.0726075	0.0243478
	429	O95182	NDUA7	NDUFA7	0.0213519	8.18991	7.49892	7.39598	7.68047		0.234581	0.124876	0.433592	0.246238		-0.127164	-0.147106	-0.0926524
	430	Q5SSJ5	HP1B3	HP1BP3	0.021355	7.83279	8.48535	8.51812	8.15503		0.0426901	0.394514	0.233494	0.231362		0.115446	0.121008	0.058164
	431	Q96G03	PGM2	PGM2	0.0213551	7.00525	7.59515	7.94508	7.46989		0.0768848	0.10204	0.547743	0.264223		0.116642	0.181624	0.0926506
	432	Q13435	SF3B2	SF3B2	0.021377	6.83587	7.08767	7.18121	7.05343		0.0421047	0.178692	0.139123	0.0394544		0.0521858	0.0711016	0.0452003
	433	P53041	PPP5	PPP5C	0.0213953	8.07348	7.83911	7.79177	7.90426		0.0501	0.119041	0.140182	0.0508648		-0.0425015	-0.05124	-0.0305595
	434	Q6DD88	ATLA3	ATL3	0.0214085	4.89335	5.19287	5.67616	5.4709		0.331607	0.330697	0.260049	0.0951545		0.085711	0.214093	0.160955
	435	Q01064	PDE1B	PDE1B	0.0215046	7.17566	7.28904	6.88427	7.11308		0.0683344	0.102333	0.198392	0.143026		0.0226168	-0.0598093	-0.0126369
	436	P13637	AT1A3	ATP1A3	0.021554	10.9848	10.5347	10.2504	10.6627		0.134813	0.143771	0.398823	0.20299		-0.0603618	-0.099823	-0.0429298
	437	P08134	RHOC	RHOC	0.0215652	6.83684	7.77521	8.11898	7.69262		0.236785	0.65339	0.519692	0.115185		0.185553	0.24797	0.170146
	438	Q9BVA1	TBB2B	TUBB2B	0.021589	8.64726	9.17895	9.85723	9.08677		0.124224	0.45952	0.640146	0.098255		0.0860864	0.18894	0.0715247
	439	Q2M2I8	AAK1	AAK1	0.0216128	7.88804	7.64846	7.53098	7.82617		0.0780676	0.11599	0.19726	0.103537		-0.0444966	-0.0668281	-0.0113593
	440	O75367	H2AY	MACROH2A1	0.0218	7.43101	7.9421	7.85458	7.77173		0.110822	0.205537	0.253897	0.10288		0.0959628	0.079976	0.0646786
	441	O75521	ECI2	ECI2	0.0218255	6.65857	6.81753	7.13077	6.95817		0.153049	0.144515	0.162309	0.186057		0.0340365	0.0988443	0.0634952
	442	Q8N4C8	MINK1	MINK1	0.0218565	7.38604	7.72886	7.79373	7.52793		0.0600816	0.134505	0.0688275	0.253729		0.0654541	0.0775129	0.0274522
	443	Q15691	MARE1	MAPRE1	0.0218966	7.14622	7.18987	7.61419	7.38962		0.0546471	0.298291	0.159711	0.0424287		0.00878633	0.0915109	0.0483208
	444	P11586	C1TC	MTHFD1	0.0219138	8.05981	8.37029	8.4113	8.25886		0.0481366	0.18387	0.138936	0.0937045		0.0545318	0.0615835	0.0351968
	445	P00367	DHE3	GLUD1	0.0219196	10.519	10.7337	10.9805	10.8152		0.10855	0.162977	0.203935	0.126539		0.0291597	0.0619565	0.0400652
	446	O95865	DDAH2	DDAH2	0.0219332	6.6911	7.56256	7.68302	7.29319		0.192106	0.298895	0.585036	0.202653		0.17663	0.199431	0.124307
	447	Q9UPT6	JIP3	MAPK8IP3	0.0219459	6.85126	7.09167	6.77236	7.12249		0.0943722	0.195212	0.0969694	0.149151		0.049756	-0.016712	0.0560114
	448	O14775	GNB5	GNB5	0.0219503	7.84684	7.69575	7.51135	7.7611		0.107791	0.0414223	0.119748	0.158216		-0.0280509	-0.063039	-0.0158501
	449	Q969P0	IGSF8	IGSF8	0.0219729	9.44974	9.49995	9.12848	9.40384		0.0674932	0.133923	0.16602	0.146917		0.00764575	-0.0499008	-0.00702444
	450	Q86UW8	HPLN4	HAPLN4	0.0220622	7.6863	7.07216	6.3293	7.28022		0.299228	0.156348	0.692389	0.502202		-0.120138	-0.280243	-0.0783067
	451	P34931	HS71L	HSPA1L	0.0221552	9.84773	10.0515	10.3822	10.0742		0.130824	0.128029	0.180468	0.247259		0.0295416	0.0762559	0.032802
	452	Q00325	S25A3	SLC25A3	0.022177	11.5164	11.1031	11.0705	11.3629		0.0465932	0.193293	0.237045	0.153872		-0.0527212	-0.0569674	-0.0193568
	453	P02794	FRIH	FTH1	0.0221987	11.4131	11.3471	12.2617	11.7544		0.277674	0.364509	0.307257	0.393593		-0.00836737	0.103476	0.0425161
	454	P09234	RU1C	SNRPC	0.0222819	7.20048	7.32764	7.32805	7.72619		0.0946901	0.252757	0.175294	0.182853		0.0252562	0.0253361	0.101664
	455	Q96HY6	DDRGK	DDRGK1	0.0224035	4.9119	5.20022	5.5702	5.08805		0.152341	0.300806	0.285156	0.0947506		0.08229	0.181448	0.0508316
	456	Q96AC1	FERM2	FERMT2	0.0224088	6.43461	6.85009	7.30748	6.89052		0.163948	0.375381	0.394087	0.108432		0.0902709	0.183522	0.09876
	457	P30520	PURA2	ADSS2	0.0224348	7.86948	7.70181	7.63225	7.78491		0.0828027	0.0852113	0.105866	0.0506798		-0.0310704	-0.0441608	-0.0155889
	458	P07099	HYEP	EPHX1	0.0224469	7.8189	7.96808	8.68655	8.12852		0.153518	0.225782	0.428258	0.349421		0.0272671	0.151817	0.0560275
	459	Q8N5S9	KKCC1	CAMKK1	0.0224749	6.03561	6.21959	5.80891	5.9772		0.164902	0.0932994	0.104539	0.170309		0.0433197	-0.0552326	-0.0140302
	460	Q7Z406	MYH14	MYH14	0.0224891	6.59327	6.79236	6.97228	6.69134		0.0957235	0.160814	0.0813748	0.16594		0.04292	0.0806376	0.0213015
	461	Q8NBJ7	SUMF2	SUMF2	0.0225033	5.58001	6.39082	6.38908	6.07118		0.553914	0.187982	0.208666	0.0249762		0.195733	0.195341	0.12171
	462	Q5FWE3	PRRT3	PRRT3	0.0225887	7.30392	7.00514	6.72814	6.97977		0.104917	0.0964125	0.327041	0.141083		-0.060258	-0.118463	-0.0654913
	463	P04844	RPN2	RPN2	0.0228855	6.83835	6.8746	7.24798	6.97892		0.075787	0.15457	0.226116	0.102191		0.0076274	0.0839291	0.0293547
	464	Q9H4G0	E41L1	EPB41L1	0.0229052	8.67687	8.82763	8.61883	8.69873		0.0506406	0.0248378	0.0916277	0.0953754		0.0248521	-0.00968222	0.00363104
	465	Q6PI48	SYDM	DARS2	0.0229419	5.64057	5.26291	5.56046	5.5007		0.0703536	0.212245	0.122581	0.0736839		-0.0999799	-0.0206357	-0.0362251
	466	Q9UI08	EVL	EVL	0.022955	5.55087	5.08265	5.44799	5.3661		0.157573	0.130925	0.131018	0.220413		-0.127131	-0.0269888	-0.0488379
	467	Q9NRA0	SPHK2	SPHK2	0.0229871	4.30662	4.05666	3.66706	4.21408		0.146591	0.247479	0.331214	0.141673		-0.0862651	-0.23193	-0.0313397
	468	Q14974	IMB1	KPNB1	0.0230618	8.31103	8.46808	8.5431	8.41586		0.0365806	0.0804578	0.129728	0.0282028		0.027009	0.0397331	0.0180845
	469	Q06323	PSME1	PSME1	0.0230684	7.02428	7.34667	7.81202	7.61007		0.0766343	0.149796	0.435945	0.303851		0.0647403	0.153345	0.115561
	470	Q9H0B6	KLC2	KLC2	0.0230979	6.70545	6.55591	6.26968	6.62364		0.0686287	0.16466	0.251328	0.0346516		-0.0325382	-0.096942	-0.01771
	471	P09651	ROA1	HNRNPA1	0.0232357	8.65925	8.94503	8.99294	8.94621		0.131343	0.124663	0.167753	0.0411727		0.0468442	0.0545515	0.0470341
	472	P01019	ANGT	AGT	0.0234661	6.56914	6.65096	7.32813	7.11357		0.207378	0.323077	0.397157	0.230767		0.017858	0.157743	0.114871
	473	Q9Y697	NFS1	NFS1	0.023518	7.46514	7.05516	6.96972	7.17334		0.101774	0.222961	0.201855	0.158842		-0.0814906	-0.0990686	-0.0575246
	474	Q9NSY0	NRBP2	NRBP2	0.023519	6.75414	6.97341	7.1044	6.7055		0.131931	0.192425	0.122432	0.15861		0.0460924	0.0729414	-0.0104269
	475	P84090	ERH	ERH	0.0235453	5.13541	5.42649	5.74611	5.31197		0.13006	0.216408	0.281939	0.186971		0.0795417	0.162106	0.0487687
	476	Q8WWM7	ATX2L	ATXN2L	0.0235966	3.90273	3.78242	3.65796	4.24116		0.0906911	0.205787	0.167068	0.30236		-0.0451734	-0.0934432	0.119975
	477	Q13884	SNTB1	SNTB1	0.0236981	5.32151	6.20811	6.66459	5.90093		0.389364	0.486983	0.458816	0.509623		0.222319	0.324681	0.149107
	478	Q9BPU6	DPYL5	DPYSL5	0.0240084	8.11385	7.99557	7.62502	7.82675		0.0222366	0.11035	0.302039	0.136381		-0.0211849	-0.0896441	-0.0519722
	479	P09669	COX6C	COX6C	0.0241083	8.15115	7.72036	7.66491	8.00138		0.28704	0.220923	0.0670282	0.0965642		-0.0783352	-0.0887344	-0.0267546
	480	Q6P587	FAHD1	FAHD1	0.0241253	8.27383	7.76368	7.63865	7.93455		0.17337	0.182433	0.347516	0.149506		-0.0918148	-0.115238	-0.0604079
	481	Q9BQ69	MACD1	MACROD1	0.0242744	7.21903	7.72594	7.66001	7.62145		0.129786	0.200288	0.230422	0.18181		0.0979055	0.0855414	0.0782607
	482	Q14956	GPNMB	GPNMB	0.0242905	4.7527	6.37533	6.76106	5.67736		0.280581	0.75847	0.778182	0.928237		0.423754	0.508503	0.256473
	483	P52566	GDIR2	ARHGDIB	0.0243147	6.69772	7.22542	7.82547	7.51691		0.198934	0.342574	0.635084	0.26137		0.109412	0.224508	0.16647
	484	P49411	EFTU	TUFM	0.0246996	9.96027	9.67693	9.82449	9.86385		0.134799	0.0845809	0.0828942	0.076843		-0.0416352	-0.0198032	-0.0140344
	485	O43426	SYNJ1	SYNJ1	0.0247093	9.21207	8.88372	8.7953	9.00796		0.0372773	0.213785	0.176994	0.106086		-0.052361	-0.0667925	-0.0323247
	486	P83881;Q969Q0	RL36A;RL36L	RPL36A;RPL36AL	0.0247438	6.64571	6.69117	7.02161	6.76911		0.10196	0.0999113	0.203388	0.124622		0.00983371	0.0793782	0.026542
	487	P18507	GBRG2	GABRG2	0.0247639	6.95594	6.81626	6.45012	6.77296		0.130031	0.143508	0.20682	0.213894		-0.0292664	-0.10892	-0.0384607
	488	Q9BS26	ERP44	ERP44	0.0248245	7.07955	7.05639	7.30622	7.26139		0.071647	0.0447313	0.150394	0.119499		-0.00472923	0.0454661	0.0365872
	489	P19404	NDUV2	NDUFV2	0.0248607	10.2846	9.7953	9.67702	10.0196		0.0622918	0.138794	0.339192	0.244175		-0.0703307	-0.0878576	-0.0376608
	490	Q02878	RL6	RPL6	0.0248753	7.49797	7.57828	7.76545	7.63717		0.089953	0.0682227	0.0955653	0.11471		0.0153704	0.0505706	0.0265387
	491	O14787	TNPO2	TNPO2	0.0248961	6.11866	6.40978	6.442	6.25474		0.0638204	0.111172	0.151775	0.14908		0.067061	0.0742931	0.0317349
	492	O75431	MTX2	MTX2	0.0251301	7.86158	7.605	7.60477	7.85307		0.0957861	0.183119	0.0593497	0.112349		-0.0478705	-0.0479139	-0.00156277
	493	O75822	EIF3J	EIF3J	0.0252209	7.92325	7.99934	8.17693	8.09226		0.113723	0.0361146	0.111434	0.084827		0.0137889	0.0454664	0.0304498
	494	P10768	ESTD	ESD	0.0252716	8.67062	9.06698	9.28172	8.78615		0.150558	0.161755	0.361102	0.180888		0.0644859	0.0982571	0.019096
	495	Q8NEU8	DP13B	APPL2	0.0252955	6.67423	6.91277	7.18247	6.57721		0.0946421	0.0778504	0.170931	0.3982		0.0506627	0.105879	-0.021126
	496	Q9UBT2	SAE2	UBA2	0.0253091	8.71425	8.89941	8.94131	8.99302		0.0525216	0.168622	0.0503144	0.084892		0.0303341	0.0371107	0.0454303
	497	Q15233	NONO	NONO	0.0253145	7.22985	7.58074	7.61369	7.52869		0.117878	0.178459	0.141727	0.141771		0.0683719	0.0746289	0.0584323
	498	Q9NQ66	PLCB1	PLCB1	0.0253469	11.4108	10.9784	10.9661	11.1523		0.0996864	0.22737	0.214211	0.109559		-0.0557246	-0.0573463	-0.0330541
	499	Q5TEC6	H37	H3-7	0.0253627	10.2524	10.5125	10.9762	10.5256		0.0749537	0.362327	0.273931	0.199603		0.0361443	0.0984202	0.0379414
	500	P46020	KPB1	PHKA1	0.025464	4.20459	4.37143	4.98047	4.3859		0.367476	0.228042	0.243272	0.276402		0.0561402	0.244317	0.0609088
	501	P00846	ATP6	MT-ATP6	0.0256607	9.92089	9.43645	9.51431	9.73559		0.0894068	0.0863427	0.317791	0.135866		-0.0722249	-0.06037	-0.0272011
	502	O60256	KPRB	PRPSAP2	0.0256653	6.75681	7.13784	7.10168	6.966		0.0986029	0.13243	0.235504	0.0234067		0.0791458	0.0718185	0.0439892
	503	Q99623	PHB2	PHB2	0.0257416	9.19449	8.94305	8.87531	9.10035		0.0652239	0.0890369	0.171362	0.133101		-0.0400028	-0.0509717	-0.0148467
	504	P04080	CYTB	CSTB	0.0257937	8.98992	9.3476	9.66264	9.41339		0.0908637	0.160375	0.374583	0.204795		0.0562886	0.104109	0.0664076
	505	Q15165	PON2	PON2	0.0258075	5.8599	6.40539	6.72625	6.199		0.403929	0.15579	0.324919	0.28072		0.128411	0.198927	0.0811615
	506	O95741	CPNE6	CPNE6	0.0258118	7.73752	8.53536	8.5826	8.12152		0.24087	0.401952	0.376929	0.283141		0.141581	0.149543	0.0698783
	507	Q8N4V2	SVOP	SVOP	0.0258175	5.98687	5.9096	5.58449	5.66559		0.0422477	0.131528	0.201147	0.211288		-0.0187421	-0.100377	-0.0795761
	508	P51553	IDH3G	IDH3G	0.025821	8.91195	8.36284	8.28255	8.70109		0.195622	0.143699	0.413286	0.120064		-0.0917484	-0.105665	-0.0345444
	509	Q16718	NDUA5	NDUFA5	0.0258258	9.65104	9.12312	9.02489	9.30463		0.111109	0.209524	0.295811	0.269101		-0.0811577	-0.0967752	-0.0527365
	510	O75131	CPNE3	CPNE3	0.0258301	6.83486	7.32472	7.68685	7.02267		0.0548352	0.298363	0.525052	0.156505		0.0998617	0.169482	0.0391089
	511	P35232	PHB1	PHB1	0.0258346	9.49612	9.25287	9.21778	9.41566		0.0985055	0.129084	0.137233	0.0632514		-0.0374363	-0.0429184	-0.012275
	512	Q9UK41	VPS28	VPS28	0.0258372	5.63266	5.75946	6.01153	5.7781		0.0866694	0.126954	0.187767	0.107372		0.0321174	0.0939179	0.036781
	513	Q08170	SRSF4	SRSF4	0.0258558	8.67609	9.03292	9.00457	8.98779		0.158338	0.180242	0.134551	0.0566173		0.0581476	0.0536124	0.0509211
	514	O75506	HSBP1	HSBP1	0.0258585	7.81701	7.77841	8.00469	7.94749		0.082215	0.0785858	0.110129	0.0852001		-0.00714228	0.034229	0.0238825
	515	P13726	TF	F3	0.0258619	6.01396	6.44136	7.23193	6.7783		0.23722	0.528662	0.473391	0.433976		0.099051	0.266066	0.172609
	516	P13639	EF2	EEF2	0.0258672	8.02888	7.97378	8.24608	8.17537		0.0345892	0.049355	0.116589	0.167825		-0.00993464	0.03851	0.0260849
	517	Q9H3N1	TMX1	TMX1	0.0258783	6.71236	6.79309	7.19813	6.91773		0.133079	0.184272	0.234359	0.148481		0.0172466	0.100802	0.0434786
	518	P26992	CNTFR	CNTFR	0.0258801	5.92505	6.17582	6.30728	5.81003		0.217151	0.125131	0.215601	0.192122		0.059803	0.0901902	-0.0282826
	519	O43181	NDUS4	NDUFS4	0.025881	8.78647	8.25338	8.12427	8.53126		0.0999932	0.22071	0.353323	0.252555		-0.090298	-0.113045	-0.0425241
	520	Q07960	RHG01	ARHGAP1	0.0258895	8.27024	8.58909	8.50715	8.39921		0.113448	0.0767098	0.0993002	0.159893		0.0545776	0.0407472	0.0223244
	521	Q9BQE5	APOL2	APOL2	0.0258984	7.38468	7.17025	7.07168	7.38316		0.151582	0.148395	0.0816736	0.133817		-0.0425121	-0.0624837	-0.00029876
	522	P61981	1433G	YWHAG	0.0259	11.681	11.5499	11.3732	11.5342		0.0807575	0.0465511	0.188981	0.0255325		-0.0162793	-0.0385234	-0.0182406
	523	O75083	WDR1	WDR1	0.0259004	8.87695	9.12279	9.42086	9.11456		0.0472382	0.0722123	0.33425	0.146634		0.0394109	0.0857942	0.0381094
	524	Q16773	KAT1	KYAT1	0.0259051	6.41436	6.37224	6.69407	6.44038		0.130721	0.108466	0.123146	0.123639		-0.00950378	0.0615789	0.00584106
	525	P23297	S10A1	S100A1	0.025916	10.7212	11.1066	11.5705	10.9968		0.138406	0.398013	0.382865	0.17704		0.0509482	0.109979	0.0366095
	526	Q96PU8	QKI	QKI	0.0259256	6.17444	6.44293	6.93152	6.48862		0.149538	0.386289	0.14619	0.290694		0.0614089	0.166864	0.0716034
	527	O95822	DCMC	MLYCD	0.0259345	6.70672	6.28958	5.90687	6.34354		0.138797	0.0540022	0.509827	0.146321		-0.0926443	-0.183215	-0.0803208
	528	P11766	ADHX	ADH5	0.0259564	7.51572	8.062	8.26905	7.82766		0.105592	0.206963	0.485154	0.0683831		0.101226	0.13781	0.0586699
	529	P62304	RUXE	SNRPE	0.026087	6.47949	6.81711	6.95511	6.80063		0.0891926	0.166716	0.252495	0.127447		0.0732809	0.102193	0.069789
	530	Q96EM0	T3HPD	L3HYPDH	0.0261469	7.85185	8.21724	8.90427	8.06832		0.254446	0.450009	0.467746	0.323965		0.0656222	0.181465	0.0392356
	531	O95298	NDUC2	NDUFC2	0.0261811	7.82925	7.37051	7.24429	7.54536		0.193062	0.103728	0.294665	0.220529		-0.0871103	-0.11203	-0.0532838
	532	P26373	RL13	RPL13	0.0262632	7.92368	7.95678	8.1616	8.03281		0.0270959	0.0833086	0.109017	0.111341		0.006015	0.042681	0.0197348
	533	Q13595	TRA2A	TRA2A	0.0262889	4.5231	5.12013	5.15034	4.69444		0.174031	0.270543	0.310802	0.281248		0.178868	0.187355	0.0536409
	534	P53007	TXTP	SLC25A1	0.0263146	6.92429	7.08901	7.40866	7.22199		0.104527	0.15444	0.26876	0.122476		0.0339179	0.0975468	0.0607297
	535	P0DPI2	GAL3A	GATD3	0.0263278	9.35879	8.98979	9.00461	9.29807		0.0795824	0.0902053	0.207954	0.222798		-0.0580353	-0.0556586	-0.00939091
	536	P17655	CAN2	CAPN2	0.0263469	7.06507	7.54288	7.98931	7.26269		0.032141	0.377246	0.554319	0.112004		0.0944124	0.177368	0.0398006
	537	Q16698	DECR	DECR1	0.0263478	8.63917	8.56239	8.9673	8.78412		0.17088	0.157981	0.115695	0.156654		-0.0128789	0.0537812	0.0240063
	538	O15498	YKT6	YKT6	0.0263512	6.71442	6.85497	6.90657	6.73696		0.0835194	0.0350216	0.076556	0.102812		0.0298876	0.0407074	0.00483485
	539	Q13938	CAYP1	CAPS	0.0263538	6.43821	7.93651	8.78165	7.50675		0.261913	0.827294	1.39369	0.247826		0.301845	0.447832	0.221528
	540	Q01432	AMPD3	AMPD3	0.0263745	3.70176	3.86165	4.69182	4.21604		0.602739	0.0551321	0.225787	0.368151		0.0610042	0.341936	0.187678
	541	Q04760	LGUL	GLO1	0.0263811	9.139	9.39337	9.4902	9.24819		0.13621	0.129238	0.154377	0.103441		0.0396057	0.0544017	0.0171349
	542	Q5JVS0	HABP4	HABP4	0.0263822	6.00379	5.84748	5.45017	5.88368		0.284092	0.144416	0.183088	0.17632		-0.0380582	-0.139572	-0.0291538
	543	Q6GMV3	PTRD1	PTRHD1	0.0263824	6.82097	7.05327	7.32083	6.82793		0.11698	0.138567	0.317584	0.165146		0.0483136	0.10203	0.00147138
	544	O76024	WFS1	WFS1	0.0264	6.00356	6.68747	6.8033	6.34867		0.222248	0.171659	0.542901	0.0378475		0.155643	0.180418	0.0806369
	545	Q6FI81	CPIN1	CIAPIN1	0.0264015	7.47619	7.16407	7.19389	7.33093		0.0553966	0.148048	0.16191	0.0878076		-0.061523	-0.0555311	-0.0283063
	546	P10109	ADX	FDX1	0.0264145	4.69446	4.34358	4.83696	4.7105		0.127534	0.149554	0.241588	0.181193		-0.112074	0.0431416	0.00492259
	547	Q07955	SRSF1	SRSF1	0.0264307	7.2907	7.40495	7.62484	7.51055		0.0388794	0.197354	0.101644	0.0919847		0.022433	0.0646494	0.042861
	548	P60228	EIF3E	EIF3E	0.0264432	7.3355	7.36814	7.62397	7.36235		0.0724636	0.0997591	0.138922	0.134053		0.00640502	0.0556464	0.00527054
	549	O14957	QCR10	UQCR11	0.0264627	5.92129	5.26724	5.23746	5.50276		0.123702	0.398065	0.193063	0.279344		-0.168864	-0.177044	-0.105756
	550	P43243	MATR3	MATR3	0.0264649	7.64831	7.92767	7.81382	7.80306		0.0909671	0.14209	0.0653948	0.0741864		0.0517572	0.030888	0.0289001
	551	Q3KQU3	MA7D1	MAP7D1	0.0264676	7.26159	6.91181	6.72825	7.14027		0.181787	0.145438	0.264274	0.19998		-0.0712221	-0.110054	-0.0243081
	552	Q06830	PRDX1	PRDX1	0.0264748	11.1073	11.5726	11.9126	11.2999		0.0398655	0.215251	0.49615	0.239426		0.0592029	0.100978	0.0248023
	553	Q9UHA4	LTOR3	LAMTOR3	0.0264776	6.89848	6.91633	7.2881	6.9548		0.12393	0.0251865	0.238682	0.156028		0.00372825	0.0792644	0.0117317
	554	Q9Y2J0	RP3A	RPH3A	0.026479	8.43472	7.76698	7.59839	8.11145		0.12727	0.47664	0.239647	0.315748		-0.118986	-0.150646	-0.0563805
	555	P06703	S10A6	S100A6	0.0264835	6.45782	7.47419	8.41864	7.20554		0.233838	0.543655	1.17469	0.410169		0.21087	0.38254	0.158059
	556	P40939	ECHA	HADHA	0.0265174	8.4649	8.51205	8.96185	8.63641		0.0897854	0.137592	0.274936	0.206416		0.00801415	0.0823039	0.0289389
	557	O43175	SERA	PHGDH	0.0269515	8.63249	9.32615	9.56162	8.89995		0.130787	0.462984	0.371899	0.373205		0.111504	0.147477	0.0440191
	558	P53367	ARFP1	ARFIP1	0.0270466	6.67028	6.88367	7.30273	6.86964		0.168105	0.157336	0.324389	0.220371		0.0454301	0.130688	0.0424873
	559	E9PAV3	NACAM	NACA	0.027066	8.7239	8.81568	9.00853	8.99945		0.178482	0.059814	0.127009	0.0784667		0.0150993	0.046318	0.0448632
	560	P10451	OSTP	SPP1	0.0270857	5.61413	5.56032	6.83086	7.52646		0.930969	0.637881	0.769515	0.91901		-0.013896	0.283004	0.422909
	561	P26232	CTNA2	CTNNA2	0.0271055	8.36948	8.60959	8.75562	8.35289		0.143204	0.0414634	0.270735	0.125901		0.0408069	0.0650715	-0.00286344
	562	P04632	CPNS1	CAPNS1	0.0271601	7.7355	7.89744	8.27365	7.84036		0.107552	0.273741	0.268219	0.0530288		0.0298918	0.0970301	0.0194258
	563	Q9Y305	ACOT9	ACOT9	0.027389	7.65428	7.60814	7.82442	7.84858		0.0439528	0.120276	0.139827	0.0819521		-0.00872265	0.0317169	0.0361643
	564	Q8TDX7	NEK7	NEK7	0.0275319	3.93805	4.52572	4.89519	4.41223		0.417727	0.354605	0.3201	0.2372		0.200667	0.313884	0.164029
	565	P33121	ACSL1	ACSL1	0.0276531	5.73869	5.98038	6.3161	6.18263		0.144885	0.244155	0.290204	0.149302		0.0595164	0.138313	0.107499
	566	Q9NQX3	GEPH	GPHN	0.0277809	7.8655	7.87455	7.68916	7.88897		0.074828	0.076349	0.0927338	0.0785304		0.00165916	-0.0327119	0.00430003
	567	Q92506	DHB8	HSD17B8	0.0278236	6.27466	6.29646	6.74022	6.38434		0.20239	0.231695	0.126536	0.166403		0.00500213	0.103257	0.0249999
	568	P12074	CX6A1	COX6A1	0.0278592	8.96154	8.2423	8.39056	8.53812		0.266441	0.240183	0.20586	0.337585		-0.120699	-0.0949786	-0.069828
	569	Q53GQ0	DHB12	HSD17B12	0.0279228	9.49882	9.4101	9.82956	9.54674		0.110354	0.142186	0.239438	0.0882921		-0.0135385	0.049378	0.00725885
	570	P61916	NPC2	NPC2	0.0279297	5.40228	5.80971	6.5751	6.18663		0.409777	0.523536	0.362925	0.42056		0.104897	0.283445	0.195586
	571	P41240	CSK	CSK	0.0287356	5.84297	6.03611	6.37169	6.12242		0.0784857	0.162831	0.238882	0.232586		0.0469166	0.124975	0.0674015
	572	P50897	PPT1	PPT1	0.0288182	7.03917	7.4808	7.31745	7.00332		0.243261	0.144623	0.233721	0.147751		0.0877867	0.0559346	-0.00736645
	573	Q9UNH7	SNX6	SNX6	0.0288377	8.15361	8.24389	8.40947	8.26333		0.0906478	0.0255993	0.114236	0.10845		0.0158862	0.0445767	0.0192852
	574	P58876;P62807;Q5QNW6;Q93079;Q99877;Q99879	H2B1C;H2B1D;H2B1H;H2B1M;H2B1N;H2B2F	H2BC14;H2BC15;H2BC18;H2BC4;H2BC5;H2BC9	0.0290157	11.2521	11.7233	12.0311	11.5367		0.0620688	0.354554	0.338014	0.278916		0.0591901	0.0965775	0.0360419
	575	P61764	STXB1	STXBP1	0.0290383	11.4376	11.3835	11.0281	11.2508		0.0220605	0.10629	0.25575	0.15086		-0.00683966	-0.0526016	-0.0237664
	576	P62805	H4	H4C1	0.0291806	11.9961	12.4901	12.6973	12.3439		0.0565035	0.336733	0.216189	0.314847		0.0582216	0.0819511	0.0412243
	577	P09104	ENOG	ENO2	0.0295502	12.1772	12.1202	11.8135	12.0462		0.149408	0.110881	0.190932	0.0785164		-0.00677774	-0.0437504	-0.0156116
	578	P49802	RGS7	RGS7	0.0295931	8.15898	8.06635	7.84458	8.06333		0.0694061	0.155874	0.12266	0.0988787		-0.0164741	-0.056694	-0.0170138
	579	P07108	ACBP	DBI	0.0295945	9.95758	10.554	10.8603	10.3328		0.102887	0.339246	0.489559	0.267006		0.083929	0.125201	0.0533571
	580	P46939	UTRN	UTRN	0.0296166	5.91261	6.19732	6.71302	6.22457		0.114968	0.289666	0.476133	0.102019		0.0678503	0.183166	0.0741793
	581	P14209	CD99	CD99	0.0299038	6.22469	7.15341	8.1076	6.7934		0.571569	0.24587	0.866789	0.873096		0.20063	0.381274	0.126133
	582	P10301	RRAS	RRAS	0.0299044	6.25244	6.64925	7.32572	6.48649		0.0905929	0.287483	0.740193	0.0972634		0.0887716	0.22855	0.0530167
	583	P50995	ANX11	ANXA11	0.0299048	9.33755	9.72101	9.83673	9.48049		0.107288	0.18859	0.322073	0.0740774		0.0580634	0.0751354	0.0219181
	584	P21912	SDHB	SDHB	0.0299284	9.20248	8.95631	8.95479	9.13972		0.126878	0.126658	0.0886762	0.0960308		-0.0391172	-0.0393635	-0.00987317
	585	Q9Y277	VDAC3	VDAC3	0.0299415	10.9554	10.7363	10.5975	10.7925		0.115767	0.148504	0.157216	0.0806392		-0.0291443	-0.0479185	-0.0216168
	586	Q8N9I0	SYT2	SYT2	0.0299419	8.52252	7.56347	6.86021	7.90356		0.358199	0.480342	0.551848	0.89455		-0.172232	-0.313027	-0.108777
	587	Q9NUQ9	CYRIB	CYRIB	0.0299932	8.90322	8.65789	8.61863	8.78719		0.0653506	0.123367	0.0864848	0.155392		-0.0403128	-0.0468693	-0.0189253
	588	Q9UM54	MYO6	MYO6	0.0299966	7.27756	7.42435	7.88281	7.53486		0.142387	0.210907	0.298409	0.220479		0.0288102	0.115257	0.0501257
	589	Q9Y3P9	RBGP1	RABGAP1	0.0303158	5.82367	5.98801	5.90781	5.8963		0.0202338	0.0927783	0.0353962	0.0598734		0.0401468	0.020694	0.0178801
	590	Q9NZN5	ARHGC	ARHGEF12	0.0306599	5.44951	5.77029	6.10566	5.63833		0.307304	0.240422	0.206721	0.199932		0.0825194	0.164021	0.0491421
	591	O60825	F262	PFKFB2	0.0306689	6.66545	6.8024	7.29581	6.90947		0.131734	0.105066	0.400959	0.191612		0.0293415	0.130365	0.0518715
	592	P04899	GNAI2	GNAI2	0.0306915	9.87445	10.1405	10.2765	10.0277		0.126784	0.1056	0.245223	0.0449165		0.0383632	0.0575776	0.0222157
	593	Q00610	CLH1	CLTC	0.0307205	10.7336	10.6392	10.3682	10.5673		0.0312098	0.135795	0.205985	0.110408		-0.0127408	-0.0499716	-0.0225273
	594	O00244	ATOX1	ATOX1	0.0307315	6.94334	7.18015	7.36055	7.25027		0.135159	0.183413	0.148829	0.148581		0.0483852	0.0841836	0.0624054
	595	P49721	PSB2	PSMB2	0.0307589	7.57745	7.72922	7.77041	7.55172		0.0378398	0.0895467	0.150121	0.066717		0.0286106	0.0362786	-0.0049075
	596	Q9H425	CA198	C1orf198	0.030778	5.40255	5.87101	6.24408	5.75158		0.35143	0.337934	0.200328	0.307134		0.119968	0.208849	0.0903199
	597	Q6PUV4	CPLX2	CPLX2	0.0307826	10.3988	10.2448	9.761	10.1339		0.227411	0.123626	0.36155	0.174152		-0.0215275	-0.0913151	-0.0372237
	598	O75078	ADA11	ADAM11	0.0307867	6.69397	6.24532	6.10618	6.36679		0.0489988	0.293696	0.192518	0.262573		-0.100086	-0.132591	-0.0722947
	599	P61923	COPZ1	COPZ1	0.0307873	8.03739	8.32087	8.40748	8.27438		0.187149	0.132869	0.0825819	0.133828		0.0500081	0.0649467	0.0419247
	600	P10809	CH60	HSPD1	0.030802	11.4353	11.1664	11.1571	11.296		0.0880304	0.0638866	0.153034	0.132849		-0.0343212	-0.0355293	-0.0176721
	601	O00142	KITM	TK2	0.0308108	6.84148	6.61056	6.89297	6.76467		0.083306	0.0533697	0.181261	0.0634168		-0.049535	0.0108164	-0.0162898
	602	P40763	STAT3	STAT3	0.0308543	5.58475	5.92309	6.16576	5.72724		0.221172	0.178769	0.309128	0.142411		0.0848584	0.142788	0.036348
	603	P49407	ARRB1	ARRB1	0.0308771	6.77416	6.93972	7.04017	6.7976		0.0820779	0.0973017	0.173002	0.0484234		0.0348336	0.0555682	0.00498184
	604	P62263	RS14	RPS14	0.0308856	8.54715	8.6299	8.76125	8.65399		0.060792	0.0609321	0.12814	0.0171141		0.0139009	0.0356934	0.0179226
	605	Q14166	TTL12	TTLL12	0.0310479	6.66176	6.86386	6.96517	6.78438		0.159367	0.0451755	0.146775	0.0451725		0.0431155	0.0642542	0.0263136
	606	Q15334	L2GL1	LLGL1	0.0311236	9.31989	9.58771	10.0262	9.6229		0.136836	0.347243	0.249828	0.249668		0.0408732	0.105383	0.0461588
	607	Q6DN03;Q6DRA6	H2B2C;H2B2D	H2BC19P;H2BC20P	0.0311551	8.2883	8.85206	9.11345	8.71141		0.203719	0.435043	0.283394	0.242499		0.0949362	0.136921	0.0718302
	608	P61254	RL26	RPL26	0.031376	6.76087	6.81937	7.0611	6.82883		0.0908186	0.0850235	0.197136	0.0206093		0.0124288	0.0626837	0.0144293
	609	Q9BX66	SRBS1	SORBS1	0.0313947	7.59296	7.99124	8.20128	7.96289		0.164321	0.194044	0.359194	0.0755598		0.0737569	0.111187	0.0686294
	610	Q9UEU0	VTI1B	VTI1B	0.0316923	6.3901	6.61489	6.80572	6.40916		0.271937	0.117365	0.0664849	0.166765		0.0498793	0.0909088	0.00429716
	611	Q9H3Q1	BORG4	CDC42EP4	0.0317443	6.51013	7.46867	8.06	7.07011		0.601478	0.773107	0.171773	0.589719		0.198164	0.308092	0.119045
	612	P16930	FAAA	FAH	0.0319098	5.75042	6.60792	6.90654	6.3845		0.19228	0.440777	0.695571	0.208138		0.200529	0.264297	0.150906
	613	O95336	6PGL	PGLS	0.0319226	8.42701	8.99895	9.11133	8.72005		0.0248427	0.259305	0.453519	0.148123		0.0947353	0.112641	0.049316
	614	P56556	NDUA6	NDUFA6	0.0319612	7.4998	6.99992	6.73101	7.128		0.2496	0.184605	0.378258	0.287112		-0.0995139	-0.156029	-0.0733554
	615	Q14108	SCRB2	SCARB2	0.0319871	7.50665	7.67926	7.9488	7.6341		0.0791325	0.164101	0.183265	0.205625		0.0327975	0.0825676	0.024289
	616	P58549	FXYD7	FXYD7	0.0319935	8.26314	8.07887	7.4115	8.04746		0.133691	0.156601	0.592615	0.200885		-0.0325365	-0.156925	-0.0381574
	617	Q9Y490	TLN1	TLN1	0.0320131	8.1557	8.56022	9.05127	8.60959		0.0589667	0.304545	0.545241	0.16811		0.0698388	0.150311	0.0781355
	618	P55084	ECHB	HADHB	0.0320194	9.09552	9.14743	9.58012	9.21295		0.163631	0.231312	0.213813	0.160287		0.00821079	0.0748874	0.0185074
	619	A6NCE7;Q9GZQ8	MLP3B;MP3B2	MAP1LC3B;MAP1LC3B2	0.032026	8.30141	8.02422	8.02413	8.01963		0.113397	0.139288	0.104552	0.134227		-0.0489952	-0.0490105	-0.0498201
	620	O95433	AHSA1	AHSA1	0.0320521	9.88168	9.49818	9.44201	9.63663		0.0560263	0.128709	0.238544	0.210214		-0.0571058	-0.0656627	-0.036228
	621	Q96CX2	KCD12	KCTD12	0.032065	7.35646	7.88933	8.13542	7.80249		0.176537	0.331529	0.430485	0.0811931		0.100891	0.145205	0.084923
	622	Q9Y6G9	DC1L1	DYNC1LI1	0.0321029	7.84274	7.58471	7.52983	7.72452		0.0612824	0.1897	0.109179	0.106009		-0.0482637	-0.0587389	-0.0219123
	623	Q9BQI7	PSD2	PSD2	0.032244	6.0814	6.6743	7.15087	6.27596		0.394232	0.466791	0.319205	0.48228		0.134214	0.233717	0.0454338
	624	P62318	SMD3	SNRPD3	0.0323333	6.74528	7.05334	7.26561	7.07081		0.111919	0.175115	0.299699	0.116225		0.0644273	0.107205	0.0679972
	625	Q02543	RL18A	RPL18A	0.0324864	6.90407	6.96079	7.17173	6.95112		0.0316114	0.192852	0.0510451	0.0650578		0.0118028	0.0548728	0.00979736
	626	P10155	RO60	RO60	0.0324881	6.80206	7.14459	7.32888	7.03422		0.0208612	0.12199	0.311907	0.203929		0.07088	0.107621	0.0484202
	627	P16389	KCNA2	KCNA2	0.0325096	9.38716	8.92295	8.35628	8.89502		0.190403	0.193868	0.43079	0.552489		-0.0731679	-0.167829	-0.0776908
	628	P19338	NUCL	NCL	0.0325333	7.85895	8.17975	8.21488	8.10171		0.0301398	0.201669	0.12582	0.156194		0.0577202	0.0639022	0.0438896
	629	Q9Y6R1	S4A4	SLC4A4	0.0325469	8.11147	7.89902	7.64162	7.92106		0.178362	0.0497433	0.254369	0.139315		-0.0382893	-0.0860856	-0.0342695
	630	P26196	DDX6	DDX6	0.0325614	7.14437	7.29992	7.45123	7.26262		0.103466	0.0918907	0.121446	0.130347		0.0310733	0.0606722	0.0236835
	631	Q3YEC7	RABL6	RABL6	0.0325623	7.77817	7.76583	7.58864	7.73522		0.0758578	0.0325743	0.128238	0.0319745		-0.00229194	-0.035591	-0.00798829
	632	P34897	GLYM	SHMT2	0.0328101	6.90368	6.64931	6.90094	7.00902		0.134793	0.069388	0.1919	0.121314		-0.0541604	-0.000573109	0.021846
	633	Q53H12	AGK	AGK	0.032877	8.09792	7.93726	7.83866	8.0513		0.113064	0.112605	0.0610862	0.119487		-0.02891	-0.0469447	-0.00832894
	634	O00299	CLIC1	CLIC1	0.0328889	5.72546	6.47115	7.06254	6.6604		0.098327	0.4108	0.851141	0.321471		0.176631	0.302796	0.218217
	635	Q9NRQ2	PLS4	PLSCR4	0.0328973	5.99671	6.94657	7.52425	6.4167		0.317505	0.658048	0.837552	0.404701		0.21213	0.327377	0.0976601
	636	P22234	PUR6	PAICS	0.0329279	8.27325	8.66704	8.74239	8.52581		0.0733921	0.230105	0.253749	0.118065		0.0670846	0.0795727	0.043382
	637	O14561	ACPM	NDUFAB1	0.0329386	9.71082	9.07879	9.28361	9.59962		0.0908999	0.217447	0.427859	0.173323		-0.0970927	-0.0649068	-0.0166157
	638	Q9P0L2	MARK1	MARK1	0.0329545	7.32071	7.03043	6.97153	7.23337		0.0512305	0.190463	0.170952	0.138634		-0.0583707	-0.0705082	-0.0173163
	639	P20933	ASPG	AGA	0.0329811	6.35696	6.96783	7.06967	6.85028		0.265524	0.235321	0.266542	0.35018		0.132372	0.153306	0.107827
	640	Q9H1U4	MEGF9	MEGF9	0.0331437	5.36182	5.51441	5.88224	5.44203		0.288662	0.252074	0.0817539	0.128878		0.0404835	0.133644	0.0214223
	641	Q9NPQ8	RIC8A	RIC8A	0.0335202	5.75301	5.8927	6.11919	5.80636		0.0964647	0.165611	0.160406	0.147497		0.0346127	0.0890249	0.0133192
	642	P38919	IF4A3	EIF4A3	0.0335725	6.2141	6.43178	6.61718	6.47509		0.191459	0.155328	0.1476	0.0859781		0.0496725	0.0906724	0.0593541
	643	Q92561	PHYIP	PHYHIP	0.0338148	8.21301	8.32001	8.05287	8.28149		0.0648845	0.090027	0.109382	0.144299		0.0186739	-0.0284074	0.01198
	644	Q16134	ETFD	ETFDH	0.0338289	7.67157	7.37431	7.51058	7.38599		0.117834	0.0723679	0.138232	0.154355		-0.0570137	-0.0305978	-0.0547301
	645	Q9Y6X4	F169A	FAM169A	0.0338547	6.81727	7.09321	7.18759	7.10622		0.118881	0.153653	0.140011	0.164564		0.0572453	0.0763144	0.0598886
	646	P09874	PARP1	PARP1	0.0338824	6.86215	7.16114	7.38255	7.10113		0.0765224	0.205898	0.083208	0.305253		0.0615279	0.105458	0.0493873
	647	P46782	RS5	RPS5	0.0339163	7.50037	7.58003	7.83334	7.6296		0.109882	0.155471	0.165253	0.0427812		0.0152425	0.0626657	0.0246455
	648	P29401	TKT	TKT	0.0339689	9.2644	9.58922	9.83607	9.43575		0.138127	0.212253	0.327015	0.140533		0.049716	0.086385	0.0264398
	649	Q8WVC6	DCAKD	DCAKD	0.0340031	7.03485	7.43687	7.51904	7.26652		0.101815	0.27861	0.238212	0.0626391		0.0801746	0.0960274	0.046744
	650	O00264	PGRC1	PGRMC1	0.0341014	8.67621	8.90567	8.94853	8.8293		0.0610985	0.108421	0.133448	0.115737		0.0376593	0.0445869	0.0252346
	651	Q5JWF2	GNAS1	GNAS	0.0341415	8.26263	8.64874	8.55491	8.387		0.0843531	0.184221	0.179538	0.152022		0.0658885	0.0501506	0.0215529
	652	Q9Y4E6	WDR7	WDR7	0.0342787	7.68867	7.53645	7.33364	7.49801		0.0850855	0.114352	0.163996	0.148864		-0.02885	-0.0682047	-0.0362266
	653	Q14011	CIRBP	CIRBP	0.0343129	7.18718	8.06308	7.79188	7.55061		0.295991	0.428198	0.275314	0.322872		0.165906	0.116545	0.0711676
	654	P68431;P84243;Q16695;Q71DI3	H31T;H31;H32;H33	H3-3A;H3-4;H3C1;H3C15	0.0343547	8.67849	9.13154	9.36775	9.09144		0.160743	0.403315	0.24149	0.145263		0.0734149	0.11026	0.0670648
	655	P56385	ATP5I	ATP5ME	0.0344427	10.5368	10.2238	10.1805	10.4431		0.1146	0.244058	0.0665043	0.137527		-0.0435062	-0.0496198	-0.0128869
	656	P31943	HNRH1	HNRNPH1	0.0345732	6.82701	7.03057	7.1026	7.0247		0.0390764	0.159612	0.132918	0.0329791		0.042387	0.0570926	0.041181
	657	Q9Y5Z4	HEBP2	HEBP2	0.0346525	7.54543	8.18709	8.24719	7.99941		0.274572	0.291916	0.380406	0.159679		0.117749	0.1283	0.0842919
	658	Q99943	PLCA	AGPAT1	0.0346606	6.92932	6.63339	6.92375	6.75998		0.185442	0.163966	0.0483876	0.0535495		-0.0629689	-0.00116128	-0.0356961
	659	P22676	CALB2	CALB2	0.0347052	7.45793	7.96053	7.98334	7.71549		0.12883	0.252577	0.274804	0.206996		0.0940886	0.0982177	0.0489817
	660	Q13491	GPM6B	GPM6B	0.034733	10.4802	10.6217	10.9022	10.4386		0.142638	0.239365	0.114847	0.23146		0.0193561	0.0569628	-0.00572785
	661	O75891	AL1L1	ALDH1L1	0.0347432	8.34221	9.04504	9.12507	8.77192		0.228232	0.373031	0.422205	0.201647		0.116699	0.129407	0.072464
	662	O75323	NIPS2	NIPSNAP2	0.0347474	10.1387	9.99364	10.1205	10.1036		0.046285	0.0179527	0.0794814	0.0721407		-0.0207952	-0.002601	-0.00501487
	663	Q8N111	CEND	CEND1	0.0347939	10.8421	10.4363	10.3447	10.7004		0.250917	0.188786	0.246882	0.121603		-0.0550348	-0.0677488	-0.0189827
	664	O43598	DNPH1	DNPH1	0.0350241	6.22631	6.72609	6.84232	6.55267		0.144571	0.176419	0.416385	0.108115		0.11139	0.136108	0.0737042
	665	P51572	BAP31	BCAP31	0.035206	8.05296	7.96134	8.27398	8.15818		0.063981	0.140698	0.0775417	0.173722		-0.0165088	0.0390628	0.0187274
	666	Q96DG6	CMBL	CMBL	0.0352973	5.33286	6.08388	6.20174	5.87466		0.440896	0.321233	0.396534	0.187348		0.190083	0.217763	0.139597
	667	Q13636	RAB31	RAB31	0.0354866	5.73197	6.05368	6.24574	5.99887		0.0829247	0.214587	0.299711	0.0800298		0.0787827	0.123843	0.065661
	668	Q86YQ8	CPNE8	CPNE8	0.035521	5.21728	5.88552	5.53996	5.3132		0.161145	0.326196	0.111673	0.384062		0.173873	0.0865794	0.0262839
	669	P10620	MGST1	MGST1	0.0355217	7.68342	8.19694	9.02238	8.39708		0.362097	0.459103	0.789181	0.227692		0.0933365	0.231759	0.128138
	670	Q5VT25	MRCKA	CDC42BPA	0.0355742	5.2761	4.98604	4.77047	5.01317		0.259386	0.229519	0.103436	0.107797		-0.0815767	-0.145341	-0.0737477
	671	Q15417	CNN3	CNN3	0.0357079	7.04186	7.80648	8.26155	7.88875		0.157996	0.65453	0.522893	0.378949		0.148715	0.230456	0.16384
	672	P43121	MUC18	MCAM	0.0358631	7.60473	7.75667	8.18971	7.64373		0.296079	0.249059	0.256921	0.155576		0.0285407	0.106914	0.00737867
	673	Q9Y2J8	PADI2	PADI2	0.0363388	8.69393	9.25916	9.78096	8.83469		0.263764	0.485299	0.646178	0.276179		0.0908728	0.169968	0.0231712
	674	Q53H82	LACB2	LACTB2	0.0365613	5.06261	5.48145	5.90141	5.38692		0.393275	0.209813	0.246215	0.376115		0.114677	0.221178	0.0895797
	675	P11233	RALA	RALA	0.0365655	9.11388	9.00132	8.75704	8.91986		0.0925085	0.154888	0.189456	0.0850824		-0.0179288	-0.0576222	-0.031044
	676	O14558	HSPB6	HSPB6	0.0365807	6.05433	7.22408	7.84159	6.64697		0.415378	1.19092	0.61513	0.0303092		0.254847	0.373178	0.134729
	677	Q03252	LMNB2	LMNB2	0.0365917	8.83718	9.14648	9.22539	9.05064		0.0825442	0.174153	0.170603	0.167767		0.0496303	0.0620243	0.0344349
	678	P84098	RL19	RPL19	0.0365959	7.48193	7.52352	7.76993	7.6949		0.05721	0.163686	0.180034	0.0257292		0.00799699	0.0544913	0.040492
	679	Q15006	EMC2	EMC2	0.0366053	5.72922	5.72162	5.98023	5.83949		0.130447	0.108089	0.127286	0.0646151		-0.00191567	0.0618637	0.0275031
	680	O43157	PLXB1	PLXNB1	0.0366471	8.25681	8.42645	8.79298	8.37011		0.173889	0.270378	0.246301	0.129361		0.0293398	0.0907666	0.0196608
	681	P51659	DHB4	HSD17B4	0.0366696	8.57229	8.82989	8.92666	8.79481		0.0614328	0.133997	0.208427	0.101721		0.0427154	0.0584401	0.0369718
	682	Q9UI12	VATH	ATP6V1H	0.0369766	10.0821	9.90113	9.69985	9.91091		0.0246837	0.115794	0.241176	0.101637		-0.0261357	-0.0557669	-0.0247114
	683	O43852	CALU	CALU	0.0370146	7.342	7.05615	7.58678	7.51453		0.118659	0.166509	0.179628	0.337892		-0.0572937	0.0473143	0.0335096
	684	P05556	ITB1	ITGB1	0.037019	5.81441	6.39574	6.85663	6.29644		0.0661252	0.40486	0.616901	0.260285		0.137477	0.237867	0.114904
	685	Q9Y2H5	PKHA6	PLEKHA6	0.0370306	7.45442	7.75863	7.6098	7.50103		0.0681463	0.0760797	0.0788123	0.212453		0.0577072	0.0297641	0.00899261
	686	P49354	FNTA	FNTA	0.0370499	6.34438	6.38562	6.98629	6.70059		0.355626	0.0762287	0.348035	0.225455		0.009347	0.139047	0.0788086
	687	P08865	RSSA	RPSA	0.0370686	9.18009	9.28235	9.49949	9.27412		0.0625336	0.077817	0.167792	0.15377		0.0159822	0.0493412	0.014703
	688	P30626	SORCN	SRI	0.0370698	9.37215	9.65958	9.99505	9.49353		0.0991314	0.280198	0.371601	0.144674		0.0435801	0.0928334	0.0185641
	689	P43897	EFTS	TSFM	0.0373237	7.25931	7.04895	6.87811	7.22016		0.100423	0.24367	0.170137	0.0722597		-0.0424236	-0.0778187	-0.007801
	690	P26012	ITB8	ITGB8	0.0374588	6.54991	6.87858	7.01158	6.77934		0.182083	0.161475	0.23604	0.118158		0.0706347	0.0982642	0.0496686
	691	Q9HAV7	GRPE1	GRPEL1	0.037513	6.64231	6.29276	6.58394	6.62241		0.0933559	0.155322	0.0760175	0.22858		-0.077993	-0.0127335	-0.00432921
	692	Q06136	KDSR	KDSR	0.0375723	6.8131	6.96185	7.27058	7.06306		0.177123	0.123655	0.226956	0.165263		0.0311591	0.0937585	0.0519823
	693	Q09666	AHNK	AHNAK	0.0376576	8.61206	9.35615	9.59943	9.20503		0.236846	0.36196	0.585818	0.267314		0.119556	0.15659	0.0960639
	694	Q8IY95	TM192	TMEM192	0.0376797	5.16561	5.63149	5.79506	5.39999		0.240782	0.274768	0.291614	0.195824		0.124577	0.165883	0.0640168
	695	Q9Y6C9	MTCH2	MTCH2	0.037683	7.71122	7.47356	7.48701	7.54535		0.0468253	0.154635	0.114161	0.0386222		-0.0451622	-0.0425692	-0.0313701
	696	Q8WWC4	MAIP1	MAIP1	0.0377011	7.96336	7.48967	7.62196	7.81478		0.161817	0.214287	0.239031	0.139984		-0.0884756	-0.0632164	-0.0271728
	697	P27144	KAD4	AK4	0.0377561	9.18539	9.15157	9.39091	9.19602		0.127999	0.119113	0.079188	0.0566243		-0.00532125	0.0319251	0.00166872
	698	O60936	NOL3	NOL3	0.0378484	5.11943	4.8914	5.17673	5.3817		0.163018	0.174514	0.266132	0.105712		-0.0657339	0.01606	0.0720793
	699	Q9Y4G6	TLN2	TLN2	0.0378514	8.83707	9.00837	8.88901	8.77745		0.043435	0.0662929	0.10245	0.127211		0.0276989	0.00845463	-0.00976658
	700	Q92575	UBXN4	UBXN4	0.0378625	5.92023	5.77537	6.28116	6.03958		0.0514261	0.29002	0.242168	0.105584		-0.0357381	0.0853781	0.0287959
	701	P03897	NU3M	MT-ND3	0.0379971	7.47833	6.91718	6.9125	7.28548		0.105841	0.15813	0.352103	0.33189		-0.112534	-0.11351	-0.0376925
	702	P04843	RPN1	RPN1	0.0381197	7.1343	7.13399	7.41292	7.30959		0.0823086	0.108414	0.173496	0.128383		-6.24853e-05	0.0552713	0.0350188
	703	P27987	IP3KB	ITPKB	0.0383385	6.88542	7.17121	7.90528	7.23159		0.24408	0.599467	0.395115	0.257473		0.0586715	0.199272	0.0707684
	704	P50502	F10A1	ST13	0.0383739	9.51216	9.47127	9.71731	9.60282		0.0621505	0.0288053	0.136862	0.132651		-0.00621578	0.030783	0.0136847
	705	P46977	STT3A	STT3A	0.038417	5.97556	6.28384	6.68968	6.16028		0.142354	0.159315	0.502341	0.132261		0.0725738	0.162864	0.0439231
	706	Q9Y3C6	PPIL1	PPIL1	0.0384498	6.8007	7.01949	7.14936	7.01078		0.120467	0.0879735	0.221114	0.0243312		0.0456825	0.0721309	0.0438915
	707	Q9Y5K8	VATD	ATP6V1D	0.0384602	8.54941	8.39973	8.27859	8.50544		0.0113095	0.159627	0.112199	0.109613		-0.0254818	-0.0464389	-0.00743885
	708	P51648	AL3A2	ALDH3A2	0.0385593	7.27476	7.49159	7.8682	7.46738		0.0902606	0.170558	0.367952	0.200166		0.042371	0.113134	0.0377009
	709	Q15019	2025-09-02	SEPTIN2	0.0385746	9.20066	9.49259	9.85106	9.3316		0.149772	0.334553	0.34609	0.138848		0.0450645	0.0985413	0.0203866
	710	Q13409	DC1I2	DYNC1I2	0.0385879	6.84048	7.02191	7.3623	7.06493		0.0520682	0.229024	0.199343	0.258679		0.0377657	0.106059	0.0465772
	711	P51570	GALK1	GALK1	0.0385952	8.51019	9.14182	9.333	8.85024		0.298514	0.181297	0.513798	0.243025		0.103289	0.133149	0.0565245
	712	Q17R89	RHG44	ARHGAP44	0.0388459	6.70131	6.54077	6.44262	6.45283		0.0578101	0.10126	0.130143	0.138387		-0.0349841	-0.0567973	-0.0545129
	713	Q9UL46	PSME2	PSME2	0.0388708	7.40484	7.67121	8.05475	7.89442		0.0611702	0.186121	0.420422	0.246718		0.0509852	0.121372	0.0923654
	714	Q8NBM8	PCYXL	PCYOX1L	0.0388948	6.9049	6.60723	6.64866	6.82029		0.137566	0.168219	0.107834	0.0995816		-0.063575	-0.054557	-0.0177873
	715	P31321	KAP1	PRKAR1B	0.0392168	5.61094	5.25285	5.4297	5.13736		0.143503	0.262931	0.168969	0.176366		-0.0951412	-0.0473696	-0.127215
	716	P30740	ILEU	SERPINB1	0.0392849	8.95944	9.33337	9.91393	9.65179		0.0775261	0.270313	0.619124	0.358616		0.0589897	0.146048	0.107388
	717	Q12905	ILF2	ILF2	0.0394589	7.40704	7.64044	7.69337	7.58124		0.0545185	0.138383	0.156769	0.0852022		0.044758	0.0547175	0.033536
	718	Q96I99	SUCB2	SUCLG2	0.0397719	6.77018	7.07598	7.44981	7.12357		0.11476	0.203019	0.359806	0.294498		0.0637355	0.138008	0.0734056
	719	P38159	RBMX	RBMX	0.039805	8.31979	8.64132	8.50148	8.58819		0.145231	0.152186	0.101919	0.121544		0.0547045	0.0311677	0.0458079
	720	Q96DE0	NUD16	NUDT16	0.03985	5.70284	6.00424	6.10723	5.99159		0.0506407	0.127666	0.293556	0.0222517		0.0743033	0.098838	0.0712597
	721	O14745	NHRF1	NHERF1	0.0399668	8.74602	8.97258	9.27904	8.85954		0.0912384	0.250373	0.31829	0.109258		0.0368957	0.0853487	0.0186056
	722	P17568	NDUB7	NDUFB7	0.0400055	8.32002	7.75524	7.56291	8.02885		0.132181	0.206931	0.504581	0.257685		-0.101415	-0.137645	-0.0513935
	723	O15031	PLXB2	PLXNB2	0.0400553	5.66288	6.09785	6.47747	5.98772		0.192864	0.427104	0.410379	0.0886624		0.106765	0.193895	0.0804708
	724	P14550	AK1A1	AKR1A1	0.0401488	8.80073	8.9927	9.23276	9.05566		0.0318739	0.195324	0.221722	0.15288		0.0311318	0.0691396	0.0411973
	725	Q12765	SCRN1	SCRN1	0.040149	9.36737	9.56078	9.5547	9.40676		0.0571085	0.114998	0.114156	0.0743047		0.0294842	0.0285662	0.00605423
	726	P08195	4F2	SLC3A2	0.0401878	9.15256	9.23297	9.33002	9.15397		0.0391413	0.0596776	0.114385	0.0811541		0.0126193	0.0277055	0.000222615
	727	Q9Y653	AGRG1	ADGRG1	0.0402806	2.83113	3.35491	3.32986	3.79738		0.337591	0.192519	0.248728	0.579511		0.244892	0.23408	0.423623
	728	P41208	CETN2	CETN2	0.0403407	5.91135	6.17792	6.30746	6.14694		0.0235911	0.118933	0.236969	0.158418		0.0636322	0.0935712	0.0563791
	729	P11217	PYGM	PYGM	0.0404664	8.80978	9.13771	9.56203	8.74206		0.212437	0.26621	0.46924	0.399388		0.0527264	0.118211	-0.0111331
	730	Q13618	CUL3	CUL3	0.0404966	7.894	7.73565	7.76955	7.83313		0.0664989	0.0964753	0.0433426	0.0418324		-0.0292349	-0.0229256	-0.0111684
	731	P28838	AMPL	LAP3	0.0404973	7.45601	7.8733	8.60445	8.01094		0.170162	0.328946	0.75697	0.294097		0.0785656	0.206681	0.103568
	732	O75475	PSIP1	PSIP1	0.0405034	7.27954	7.66337	7.48384	7.51326		0.131474	0.176975	0.085917	0.179113		0.0741324	0.0399327	0.045592
	733	P48729	KC1A	CSNK1A1	0.0405589	7.16473	7.37031	7.5826	7.15724		0.0884649	0.243189	0.136636	0.240924		0.0408143	0.0817814	-0.00150769
	734	O75439	MPPB	PMPCB	0.0408011	6.92431	6.85251	6.61062	6.78455		0.198666	0.0889272	0.104279	0.0749584		-0.015038	-0.0668835	-0.0294165
	735	P06396	GELS	GSN	0.0408401	9.37078	9.69481	10.1555	9.66033		0.166083	0.349127	0.360064	0.307095		0.0490434	0.116013	0.0439023
	736	Q14980	NUMA1	NUMA1	0.040863	6.74294	7.0501	7.29827	7.12082		0.194481	0.280567	0.129737	0.238469		0.0642674	0.114177	0.0786673
	737	P35222	CTNB1	CTNNB1	0.040875	9.96539	10.1035	10.2123	10.0063		0.137555	0.0103497	0.12865	0.0859755		0.019855	0.0353077	0.00590545
	738	Q14019	COTL1	COTL1	0.0408925	7.13325	7.55779	8.00242	7.51109		0.12439	0.426932	0.485433	0.124651		0.0834041	0.165876	0.0744623
	739	O43752	STX6	STX6	0.0408966	7.99793	7.97592	7.72745	7.91209		0.0849306	0.102452	0.146024	0.120963		-0.00397582	-0.0496349	-0.0155687
	740	Q9NVH1	DJC11	DNAJC11	0.0409147	7.38597	7.20944	7.18156	7.36164		0.0658068	0.108871	0.144267	0.0379249		-0.0348994	-0.0404894	-0.00476035
	741	Q9BUT1	DHRS6	BDH2	0.0409355	8.1175	8.71767	9.24006	8.64183		0.301903	0.382141	0.616412	0.36572		0.102907	0.186867	0.0903012
	742	Q9NZZ3	CHMP5	CHMP5	0.040938	7.51081	7.60654	7.95122	7.81155		0.141597	0.123743	0.282929	0.158152		0.0182705	0.0822069	0.0566397
	743	P18433	PTPRA	PTPRA	0.0409825	6.40492	6.63998	6.62527	6.37318		0.117701	0.142693	0.117101	0.152029		0.0519978	0.0487992	-0.00716762
	744	Q5VW32	BROX	BROX	0.0409852	7.41801	7.72656	7.90967	7.79768		0.183439	0.180794	0.195807	0.230545		0.0587929	0.0925848	0.0720116
	745	Q04323	UBXN1	UBXN1	0.0410108	6.11561	6.12249	6.53434	6.18718		0.173744	0.254738	0.166112	0.13407		0.00162377	0.0955467	0.016787
	746	P82909	KGD4	KGD4	0.0410321	7.93728	7.65056	7.66714	7.94123		0.175504	0.173821	0.155396	0.0922381		-0.0530787	-0.0499554	0.000717391
	747	Q9Y5X1	SNX9	SNX9	0.0410414	6.01063	6.1692	6.43015	6.30854		0.146047	0.138956	0.2429	0.130543		0.0375681	0.0973379	0.069791
	748	P28161	GSTM2	GSTM2	0.041056	9.39851	9.85613	10.0083	9.70889		0.175154	0.186051	0.353528	0.226852		0.0685885	0.0906907	0.0468741
	749	Q8N0X7	SPART	SPART	0.0410563	7.19659	7.32134	7.42762	7.31257		0.0383298	0.0396699	0.046201	0.163098		0.024794	0.0455858	0.0230638
	750	Q8IXS8	HYCC2	HYCC2	0.0410656	5.86847	5.80905	5.21313	5.73115		0.159223	0.238462	0.436128	0.221325		-0.0146824	-0.170835	-0.0341607
	751	P00491	PNPH	PNP	0.041174	7.25441	7.67188	8.16218	7.73385		0.273571	0.235932	0.510374	0.320782		0.0807209	0.170095	0.0923271
	752	Q8WXF7	ATLA1	ATL1	0.0411968	8.19482	8.05013	7.82585	8.01075		0.0553665	0.0956759	0.186805	0.188402		-0.0257013	-0.066465	-0.0327752
	753	Q9Y698	CCG2	CACNG2	0.0412202	7.29027	7.09556	6.86558	7.23261		0.179428	0.161608	0.194799	0.177408		-0.0390557	-0.0865901	-0.0114566
	754	Q4G0N4	NAKD2	NADK2	0.0412517	8.33082	8.5184	8.6753	8.48269		0.0883593	0.0659491	0.2112	0.121599		0.0321233	0.0584552	0.0260633
	755	Q13367	AP3B2	AP3B2	0.0413404	7.73183	7.62519	7.31657	7.56734		0.0867614	0.178062	0.205434	0.172632		-0.0200367	-0.0796418	-0.0310231
	756	Q9ULD0	OGDHL	OGDHL	0.0414444	10.0529	9.72772	9.69095	10.04		0.20285	0.160438	0.236851	0.118032		-0.0474442	-0.0529073	-0.00186434
	757	Q9Y2W1	TR150	THRAP3	0.0414848	5.04761	5.37043	5.52321	5.51751		0.361079	0.158535	0.137523	0.0641199		0.0894365	0.129907	0.128416
	758	Q86UP2	KTN1	KTN1	0.0418839	7.58077	7.68908	7.96169	7.80317		0.0858829	0.114607	0.170897	0.214561		0.0204666	0.0707292	0.0417162
	759	P27824	CALX	CANX	0.041913	8.82784	8.93595	9.28258	9.04196		0.115699	0.239181	0.22518	0.12287		0.0175614	0.0724651	0.0345742
	760	P09471	GNAO	GNAO1	0.0420053	12.4732	12.6553	12.409	12.3671		0.0915051	0.0945313	0.162975	0.120439		0.0209013	-0.00744801	-0.0123265
	761	Q13617	CUL2	CUL2	0.0422362	7.97358	7.85487	7.67753	7.81622		0.0563588	0.0993533	0.182126	0.0876434		-0.0216415	-0.0545862	-0.0287562
	762	P03915	NU5M	MT-ND5	0.0422392	8.09958	7.61633	7.44392	7.78114		0.214367	0.280297	0.319955	0.234737		-0.0887497	-0.121784	-0.0578643
	763	O00429	DNM1L	DNM1L	0.0423067	8.12744	7.89561	7.8061	8.02697		0.0263738	0.196709	0.137288	0.120684		-0.0417503	-0.0581999	-0.0179466
	764	P49458	SRP09	SRP9	0.0423822	7.27293	7.54919	7.7636	7.4458		0.113798	0.225762	0.255091	0.153509		0.053786	0.0941889	0.0338895
	765	Q15393	SF3B3	SF3B3	0.0429077	6.86022	7.09591	7.20918	7.05563		0.0806378	0.138709	0.173323	0.14593		0.0487323	0.0715809	0.0405204
	766	Q9H307	PININ	PNN	0.0429531	4.03962	4.52404	4.10054	4.42783		0.269701	0.21121	0.192594	0.231795		0.163394	0.0215935	0.132381
	767	Q14168	MPP2	MPP2	0.0429647	6.98723	7.26999	7.13177	7.06794		0.0799852	0.131433	0.0534309	0.159692		0.0572314	0.0295385	0.0165688
	768	Q08462	ADCY2	ADCY2	0.0429845	6.12727	6.49118	6.7406	6.01481		0.295389	0.317689	0.310433	0.350417		0.083237	0.137632	-0.0267265
	769	O75116	ROCK2	ROCK2	0.0429987	8.04041	7.89996	7.82468	7.92155		0.0387378	0.121555	0.101194	0.0513235		-0.025424	-0.0392379	-0.0214876
	770	Q08211	DHX9	DHX9	0.0429987	7.92946	8.1118	8.20484	8.12509		0.0417073	0.0919125	0.145098	0.135131		0.0327988	0.0492521	0.0351614
	771	Q9GZT3	SLIRP	SLIRP	0.0430026	9.34328	9.04799	9.09687	9.23015		0.114055	0.195228	0.101781	0.0595567		-0.0463322	-0.0385595	-0.0175748
	772	P13010	XRCC5	XRCC5	0.0430168	9.1764	9.4322	9.51527	9.47476		0.0612838	0.175156	0.217108	0.0605555		0.0396664	0.0523167	0.046162
	773	P42345	MTOR	MTOR	0.0430286	6.14401	6.26313	6.30241	6.17266		0.0718323	0.0965846	0.0289301	0.0705117		0.0277044	0.0367234	0.00671102
	774	P20936	RASA1	RASA1	0.0430956	6.67167	6.75581	6.38386	6.57429		0.132186	0.117859	0.198434	0.151307		0.0180791	-0.0636189	-0.0212146
	775	O14994	SYN3	SYN3	0.0434219	8.20543	8.33721	7.76228	8.1792		0.155877	0.0768504	0.347503	0.276491		0.022986	-0.0800986	-0.00461934
	776	P02511	CRYAB	CRYAB	0.0437062	11.0684	10.9396	12.1496	11.3993		0.231733	0.6674	0.568809	0.509697		-0.0168904	0.134454	0.0424992
	777	Q5EBL4	RIPL1	RILPL1	0.0437683	6.00604	6.00058	6.47522	6.23011		0.184844	0.229281	0.22841	0.218215		-0.00131251	0.108516	0.0528452
	778	P09960	LKHA4	LTA4H	0.0437846	7.71877	7.85627	8.05586	7.87552		0.0565983	0.109629	0.204498	0.11615		0.0254743	0.0616684	0.0290043
	779	Q5TF21	MTCL3	MTCL3	0.0438254	7.47377	7.31458	7.20266	7.42274		0.0622228	0.119224	0.153048	0.109147		-0.0310602	-0.0533062	-0.00988353
	780	O75828	CBR3	CBR3	0.0438817	7.9092	8.71326	8.85401	8.62201		0.477725	0.323921	0.511133	0.242747		0.139681	0.1628	0.124493
	781	A6NKN8	PC4L1	PCP4L1	0.0440203	5.3313	4.95951	4.7993	5.3548		0.18052	0.349218	0.306242	0.182489		-0.104288	-0.151663	0.00634725
	782	Q13838	DX39B	DDX39B	0.0440761	9.13442	9.34794	9.3949	9.31734		0.104139	0.102999	0.154868	0.0522859		0.0333344	0.0405641	0.0286046
	783	Q9Y3D6	FIS1	FIS1	0.0441024	8.21187	7.87952	8.03628	8.07767		0.117377	0.0310024	0.226787	0.0551046		-0.0596028	-0.031182	-0.0237708
	784	Q9UHY1	NRBP	NRBP1	0.0441067	6.54299	6.56679	6.30418	6.63399		0.101938	0.197769	0.0460578	0.157999		0.00523778	-0.0536424	0.0199267
	785	Q9NTM9	CUTC	CUTC	0.0441221	5.50369	5.93585	5.95836	5.95721		0.149991	0.200282	0.16806	0.307121		0.109055	0.114516	0.114238
	786	P60709;P63261	ACTB;ACTG	ACTB;ACTG1	0.0441533	13.8201	13.99	14.0733	13.9092		0.00378765	0.121226	0.167679	0.0268051		0.0176209	0.026193	0.00926653
	787	P61328	FGF12	FGF12	0.0441631	6.9893	6.69641	6.50012	6.80155		0.12925	0.150602	0.33369	0.0612329		-0.0617609	-0.104682	-0.039284
	788	Q9UL25	RAB21	RAB21	0.0441768	7.25934	7.42986	7.61726	7.46843		0.147624	0.153899	0.119816	0.143155		0.0334972	0.0694345	0.040968
	789	Q9UNM6	PSD13	PSMD13	0.0441823	8.84493	9.05362	9.02357	8.9055		0.07435	0.0283651	0.142855	0.0953903		0.0336449	0.0288479	0.00984551
	790	P13804	ETFA	ETFA	0.0441841	8.80387	8.61177	8.8361	8.88191		0.039012	0.127305	0.105079	0.153086		-0.0318289	0.0052722	0.0127315
	791	Q16762	THTR	TST	0.0442092	7.02799	7.46327	7.7068	7.47305		0.161051	0.142043	0.467269	0.179973		0.0866947	0.13302	0.0885841
	792	P09497	CLCB	CLTB	0.0442326	9.71642	9.51276	9.37801	9.57297		0.0653578	0.0734639	0.21275	0.134854		-0.0305602	-0.051142	-0.0214577
	793	Q06787	FMR1	FMR1	0.0443581	2.04654	2.27385	2.65916	2.15595		0.362432	0.0870799	0.288308	0.206749		0.151945	0.377781	0.0751311
	794	P17858	PFKAL	PFKL	0.0443925	8.16327	8.37536	8.33358	8.23682		0.0628708	0.100544	0.131811	0.0509517		0.0370037	0.0297901	0.0129412
	795	P23246	SFPQ	SFPQ	0.0444271	7.6849	7.83604	7.97909	7.894		0.0583952	0.129448	0.0732031	0.177869		0.0280976	0.0541969	0.0387293
	796	Q9GZN7	ROGDI	ROGDI	0.0444332	7.4186	7.32023	6.97614	7.19554		0.0208806	0.191663	0.261879	0.17292		-0.019257	-0.0887182	-0.0440426
	797	Q08722	CD47	CD47	0.0444456	11.4374	11.356	10.9989	11.3286		0.150254	0.142581	0.267428	0.157141		-0.0103032	-0.056398	-0.0137918
	798	Q9C0D0	PHAR1	PHACTR1	0.0444517	7.29253	7.0114	6.57255	6.91847		0.166624	0.446308	0.305556	0.0909714		-0.056717	-0.149968	-0.0759667
	799	P07951	TPM2	TPM2	0.0444862	6.74612	6.47969	7.48445	6.90476		0.329445	0.519025	0.496903	0.220632		-0.0581326	0.149839	0.033532
	800	O43708	MAAI	GSTZ1	0.04457	6.04677	6.29172	6.59692	6.47473		0.155127	0.246131	0.291684	0.209934		0.0572883	0.125627	0.0986545
	801	Q9BQA1	MEP50	WDR77	0.0445856	7.28286	7.53894	7.52731	7.33139		0.0902416	0.0795352	0.217672	0.0581941		0.049856	0.0476288	0.00958239
	802	Q9NVD7	PARVA	PARVA	0.0445863	6.72573	7.0881	7.57373	7.06016		0.123338	0.21799	0.609659	0.146041		0.0757096	0.171313	0.0700108
	803	Q8WY54	PPM1E	PPM1E	0.0445928	7.40083	7.2738	7.14233	7.47839		0.0950778	0.0600325	0.206417	0.161353		-0.0249768	-0.0512912	0.0150406
	804	P23763	VAMP1	VAMP1	0.0446269	8.7294	8.64825	8.04884	8.56507		0.25058	0.298552	0.253934	0.368102		-0.0134743	-0.117102	-0.0274166
	805	Q93009	UBP7	USP7	0.0446292	7.63726	7.5854	7.4706	7.68037		0.0375578	0.0991992	0.0746597	0.117638		-0.00982942	-0.0318309	0.00812173
	806	Q13620	CUL4B	CUL4B	0.0446484	6.38951	6.54114	6.42443	6.43825		0.0379145	0.0157029	0.0605611	0.102582		0.0338363	0.00786361	0.0109639
	807	P05165	PCCA	PCCA	0.0447237	8.06308	7.82981	7.9115	8.03419		0.151101	0.089824	0.0759257	0.0869355		-0.0423531	-0.0273801	-0.00517825
	808	O75061	AUXI	DNAJC6	0.0448465	8.36112	8.06943	7.97583	8.1796		0.0361578	0.167996	0.265816	0.0503219		-0.0512287	-0.0680599	-0.0316656
	809	P10114	RAP2A	RAP2A	0.0449394	7.96993	7.97088	7.59995	7.97093		0.159207	0.185797	0.234965	0.117439		0.000173376	-0.0685755	0.00018218
	810	Q15020	SART3	SART3	0.0449815	6.67939	7.20117	7.26902	7.23264		0.226575	0.263392	0.338228	0.238613		0.108515	0.122045	0.114808
	811	P35606	COPB2	COPB2	0.0449926	7.30923	7.36566	7.59467	7.40155		0.0592221	0.0846459	0.197083	0.0901607		0.0110957	0.0552672	0.0181075
	812	P84157	MXRA7	MXRA7	0.0451415	3.89074	4.33212	4.73908	4.36413		0.373326	0.419338	0.366492	0.061103		0.155031	0.284562	0.165651
	813	Q8TBG9	SYNPR	SYNPR	0.0451773	7.12171	7.71224	7.43185	7.20452		0.222049	0.133534	0.124444	0.425019		0.114928	0.0614983	0.0166782
	814	O14617	AP3D1	AP3D1	0.0452908	8.77514	8.6516	8.47142	8.70815		0.0420496	0.089208	0.205337	0.109923		-0.0204545	-0.0508189	-0.011055
	815	Q9H008	LHPP	LHPP	0.0452973	7.82814	8.20421	8.57546	8.11811		0.185038	0.191015	0.484375	0.228118		0.0676944	0.131545	0.0524742
	816	Q9P032	NDUF4	NDUFAF4	0.045508	6.71561	6.23731	5.70332	6.11706		0.205781	0.259902	0.541723	0.501938		-0.106594	-0.235716	-0.134679
	817	P0DMV8;P0DMV9	HS71A;HS71B	HSPA1A;HSPA1B	0.0455159	9.99519	10.2355	10.4095	10.1934		0.087651	0.18241	0.141231	0.220194		0.0342697	0.0586016	0.0283339
	818	Q8N3J6	CADM2	CADM2	0.0455336	9.05091	8.87833	8.59741	8.87513		0.0813952	0.0794802	0.306395	0.16178		-0.0277742	-0.074161	-0.0282938
	819	Q13671	RIN1	RIN1	0.0455441	3.00624	3.66374	3.37203	3.33892		0.24957	0.181773	0.0963382	0.410645		0.285356	0.165657	0.151421
	820	Q9NTK5	OLA1	OLA1	0.0455902	9.11708	8.99528	8.91248	8.99595		0.0167926	0.0775229	0.0940026	0.108237		-0.0194039	-0.032744	-0.0192958
	821	P0C0S5;Q71UI9	H2AV;H2AZ	H2AZ1;H2AZ2	0.0457199	7.64163	8.10983	8.49224	7.97543		0.05682	0.481696	0.418441	0.24136		0.0857918	0.152265	0.0616818
	822	Q8NE86	MCU	MCU	0.0457518	6.26629	6.08923	5.88693	6.16033		0.168871	0.152372	0.20362	0.0614293		-0.0413532	-0.0900977	-0.0246039
	823	Q9UIC8	LCMT1	LCMT1	0.0458906	9.7634	9.9031	9.83235	9.83586		0.0323943	0.0514844	0.0621016	0.069206		0.020496	0.0101531	0.0106676
	824	O75368	SH3L1	SH3BGRL	0.0459345	8.34408	8.7828	9.0491	8.67786		0.159683	0.239306	0.451728	0.190241		0.0739279	0.117023	0.056587
	825	Q8IYU2	HACE1	HACE1	0.0459806	2.24835	2.85812	2.62142	2.27667		0.392822	0.13777	0.272662	0.276793		0.346201	0.221483	0.018055
	826	O15020	SPTN2	SPTBN2	0.0461501	10.4324	10.411	10.2157	10.3231		0.0676651	0.0444721	0.120082	0.126619		-0.00296244	-0.0302829	-0.0151965
	827	P78324	SHPS1	SIRPA	0.0464135	9.82931	9.60904	9.31029	9.46599		0.0988625	0.188337	0.339078	0.158866		-0.0326979	-0.0782647	-0.0543367
	828	P09496	CLCA	CLTA	0.0464493	9.30857	9.15262	8.92709	9.19483		0.133449	0.148115	0.19788	0.1368		-0.0243756	-0.0603701	-0.0177366
	829	P49903	SPS1	SEPHS1	0.0470736	4.74451	5.16114	5.35359	5.33655		0.270224	0.280262	0.313363	0.240076		0.121432	0.174246	0.16965
	830	Q9H2U2	IPYR2	PPA2	0.0470795	7.22917	6.99917	7.30228	7.37043		0.0879963	0.272313	0.116508	0.0657314		-0.0466447	0.014518	0.0279188
	831	O00154	BACH	ACOT7	0.0471095	9.44718	9.18365	9.02948	9.2894		0.102789	0.153439	0.266768	0.115548		-0.0408152	-0.0652407	-0.0242984
	832	P49593	PPM1F	PPM1F	0.0472596	5.68163	5.79692	5.54196	5.53602		0.109176	0.0960702	0.143104	0.134941		0.0289816	-0.035907	-0.0374542
	833	P13796	PLSL	LCP1	0.0474958	6.54942	7.29025	7.60636	7.64857		0.133112	0.536633	0.716385	0.418559		0.154601	0.215841	0.223824
	834	Q9H1Y0	ATG5	ATG5	0.0476978	5.31073	5.07181	5.48135	5.34283		0.0607853	0.216953	0.206046	0.135055		-0.0664078	0.0456203	0.00869415
	835	P46976	GLYG	GYG1	0.0477269	7.78933	8.14001	8.65364	8.08437		0.00924067	0.473963	0.509287	0.112142		0.0635311	0.151808	0.0536359
	836	Q7L5N1	CSN6	COPS6	0.0480764	8.78143	8.89637	8.95628	8.72327		0.156576	0.0386383	0.0886652	0.0978599		0.0187621	0.0284449	-0.00958635
	837	Q96JN2	CC136	CCDC136	0.0481338	4.15071	3.60864	3.75894	3.76481		0.181835	0.231367	0.216488	0.271148		-0.201903	-0.143033	-0.140781
	838	P04083	ANXA1	ANXA1	0.0481579	8.51988	9.78086	10.8641	9.49216		0.177536	0.820961	1.57755	0.632065		0.199127	0.350661	0.155903
	839	O00442	RTCA	RTCA	0.0482714	7.14145	6.85995	6.81148	6.94186		0.131317	0.0842904	0.13555	0.197969		-0.0580199	-0.0682486	-0.0408947
	840	Q16566	KCC4	CAMK4	0.0482908	6.11405	6.23092	5.89257	5.93101		0.174144	0.117751	0.178449	0.146173		0.0273153	-0.0532319	-0.0438507
	841	Q9UHX1	PUF60	PUF60	0.0482945	5.07586	5.33845	5.5291	5.22112		0.149713	0.142504	0.286245	0.132163		0.0727688	0.123391	0.0407058
	842	Q08945	SSRP1	SSRP1	0.0483472	5.66169	5.77988	6.08612	5.75776		0.110768	0.148389	0.245491	0.190422		0.0298053	0.10429	0.0242748
	843	P62333	PRS10	PSMC6	0.0484081	7.96622	8.0985	8.17299	8.04535		0.0333876	0.0898288	0.130361	0.0573649		0.0237589	0.0369684	0.0142593
	844	Q07157	ZO1	TJP1	0.0484639	8.1505	8.45492	8.57513	8.43041		0.054215	0.150757	0.23078	0.215384		0.0529023	0.0732694	0.0487143
	845	P05387	RLA2	RPLP2	0.0484976	8.48568	8.56874	8.74087	8.60962		0.0731697	0.0573177	0.1509	0.112055		0.0140516	0.0427461	0.0209182
	846	Q5VWZ2	LYPL1	LYPLAL1	0.0485701	5.76152	5.92129	6.22836	5.92004		0.139116	0.173417	0.31243	0.0380592		0.039463	0.112404	0.0391582
	847	P10636	TAU	MAPT	0.0486038	11.0358	11.663	11.2863	11.1867		0.122322	0.261161	0.415017	0.150244		0.0797389	0.0323761	0.0195855
	848	Q14289	FAK2	PTK2B	0.0486071	7.69546	7.75733	7.35063	7.53542		0.0955525	0.0837407	0.302952	0.144752		0.0115528	-0.0661394	-0.0303197
	849	Q9NWV4	CZIB	CZIB	0.0486423	6.67298	7.03072	7.2974	6.96673		0.140849	0.159005	0.453435	0.0704425		0.075341	0.129051	0.0621486
	850	P20645	MPRD	M6PR	0.0486619	6.85404	7.07136	7.04912	6.8228		0.196525	0.0468224	0.125258	0.0907599		0.0450337	0.0404904	-0.0065892
	851	Q13336	UT1	SLC14A1	0.0486885	7.11283	7.83184	8.29911	7.26152		0.367829	0.582836	0.465668	0.684188		0.138928	0.222533	0.0298462
	852	Q6YN16	HSDL2	HSDL2	0.0487175	7.60781	7.73938	8.00398	7.81442		0.0848702	0.141411	0.256612	0.117374		0.024737	0.0732365	0.0386581
	853	P23634	AT2B4	ATP2B4	0.0487324	9.2928	9.71714	9.51335	9.22113		0.131615	0.131792	0.121944	0.384269		0.0644176	0.0338402	-0.0111698
	854	P07602	SAP	PSAP	0.0487897	10.7783	11.128	11.4072	11.0137		0.241905	0.250134	0.281691	0.256353		0.046062	0.0818106	0.0311732
	855	P61247	RS3A	RPS3A	0.0488795	6.83696	6.90366	7.09477	7.02015		0.115127	0.114899	0.135684	0.0853363		0.0140065	0.0534011	0.0381454
	856	Q8IWQ3	BRSK2	BRSK2	0.0496355	6.40832	6.25432	6.02651	6.3019		0.0773064	0.176243	0.238923	0.0873638		-0.0350935	-0.0886243	-0.0241586
	857	P11172	UMPS	UMPS	0.0497223	4.16302	4.47948	4.71971	4.32656		0.0694478	0.347397	0.249966	0.180012		0.105702	0.181069	0.0555914
	858	Q8TBB6	S7A14	SLC7A14	0.0497902	6.90542	7.26145	7.12841	7.02523		0.174648	0.120543	0.161938	0.137517		0.0725281	0.0458516	0.0248169
	859	P11532	DMD	DMD	0.0499371	6.31802	6.73876	6.87377	6.58502		0.196693	0.227144	0.315505	0.184884		0.0930103	0.121629	0.0597157
		The six proteins highlighted in yellow were used in the cluster analysis shown in Figure 2A and Supplementary Figure 4
		Proteins highlighted in light orange represent those included in the protein–protein interaction network shown in Figure 2B
		Tau (#847) is highlighted in light purple, and its expression data are presented as box plots in Supplementary Figure 2C
		#, calculated from log2-transformed measurements
		AD, Alzheimer's disease
		ANOVA, analysis of variance
		CBD, corticobasal degeneration
		Cont, control
		FC, fold change
		ID, identification
		PFDR, P value adjusted for multiple testing using the false discovery rate (FDR) implemented in Perseus (PMID: 27348712) with default permutation-based settings
		PSP, progressive supranuclear palsy
		Ref, reference
		SD, standard deviation
		vs., versus

## Sheet: ST-6
			Supplementary Table 6. Functional association network derived from six MS-identified tauopathy-related proteins
			PPI model#	No. of query proteins†	Max no. of interactors to show		Category	Term ID	Term description	Gene count		PFDR	Matching proteins in the network (labels)
					1st shell	2nd shell				Observed	Background
	1	1	Model 1	6	None	None	GO Component	GO:0098800	Inner mitochondrial membrane protein complex	3	158	0.0215	UQCRC1,ATP5PD,COX7C
	2	2					STRING clusters	CL:11069	Respiratory electron transport, ATP synthesis by chemiosmotic coupling, and heat production by uncoupling proteins.	3	121	0.0219	UQCRC1,ATP5PD,COX7C
	3	3						CL:11166	Cytochrome complex	2	26	0.0219	UQCRC1,COX7C
	4	4					KEGG	hsa00190	Oxidative phosphorylation	4	128	9.6e-06	UQCRC1,ATP5PD,PPA1,COX7C
	5	5						hsa04714	Thermogenesis	3	226	0.0051	UQCRC1,ATP5PD,COX7C
	6	6						hsa05012	Parkinson disease	3	236	0.0051	UQCRC1,ATP5PD,COX7C
	7	7						hsa05016	Huntington disease	3	295	0.0051	UQCRC1,ATP5PD,COX7C
	8	8						hsa05020	Prion disease	3	263	0.0051	UQCRC1,ATP5PD,COX7C
	9	9						hsa05010	Alzheimer disease	3	354	0.0061	UQCRC1,ATP5PD,COX7C
	10	10						hsa05014	Amyotrophic lateral sclerosis	3	350	0.0061	UQCRC1,ATP5PD,COX7C
	11	11						hsa04260	Cardiac muscle contraction	2	87	0.0126	UQCRC1,COX7C
	12	12						hsa04932	Non-alcoholic fatty liver disease	2	146	0.0308	UQCRC1,COX7C
	13	13					Reactome	HSA-163200	Respiratory electron transport, ATP synthesis by chemiosmotic coupling, and heat production by uncoupling proteins.	3	127	0.0126	UQCRC1,ATP5PD,COX7C
	14	14					WikiPathways	WP111	Electron transport chain: OXPHOS system in mitochondria	3	103	0.0023	UQCRC1,ATP5PD,COX7C
	15	15					TISSUES	BTO:0000255	Brain cell line	3	188	0.0426	UQCRC1,ATP5PD,PPA1
	16	16					COMPARTMENTS	GOCC:0098800	Inner mitochondrial membrane protein complex	3	155	0.0229	UQCRC1,ATP5PD,COX7C
	17	17					UniProt Keywords	KW-0007	Acetylation	6	3362	0.0167	UQCRC1,ATP5PD,PPA1,AK3,COX7C,PREP
	18	18						KW-0999	Mitochondrion inner membrane	3	297	0.0227	UQCRC1,ATP5PD,COX7C
	19	19						KW-0496	Mitochondrion	4	1181	0.0396	UQCRC1,ATP5PD,AK3,COX7C
	20	1	Model 2	6	10	None	GO Process	GO:0006119	Oxidative phosphorylation	11	122	5.75e-17	UQCRC1,NDUFC2,ATP5PD,NDUFV3,ATP5PB,COX7C,COX6C,UQCR11,COX6B2,UQCRHL,COX7B
	21	2						GO:0019646	Aerobic electron transport chain	8	87	7.01e-12	UQCRC1,NDUFC2,NDUFV3,COX7C,COX6C,UQCR11,UQCRHL,COX7B
	22	3						GO:0042775	Mitochondrial ATP synthesis coupled electron transport	8	92	9.18e-12	UQCRC1,NDUFC2,NDUFV3,COX7C,COX6C,UQCR11,UQCRHL,COX7B
	23	4						GO:0009142	Nucleoside triphosphate biosynthetic process	5	116	4.73e-05	NDUFC2,ATP5PD,NDUFV3,ATP5PB,AK3
	24	5						GO:0006122	Mitochondrial electron transport, ubiquinol to cytochrome c	3	13	0.0003	UQCRC1,UQCR11,UQCRHL
	25	6						GO:0042776	Proton motive force-driven mitochondrial ATP synthesis	4	64	0.0003	NDUFC2,ATP5PD,NDUFV3,ATP5PB
	26	7						GO:0009205	Purine ribonucleoside triphosphate metabolic process	5	188	0.00038	NDUFC2,ATP5PD,NDUFV3,ATP5PB,AK3
	27	8						GO:0009152	Purine ribonucleotide biosynthetic process	5	197	0.00041	NDUFC2,ATP5PD,NDUFV3,ATP5PB,AK3
	28	9						GO:0006123	Mitochondrial electron transport, cytochrome c to oxygen	3	23	0.00071	COX7C,COX6C,COX7B
	29	10						GO:0044237	Cellular metabolic process	14	6568	0.0056	UQCRC1,NDUFC2,ATP5PD,NDUFV3,ATP5PB,PPA1,AK3,COX7C,COX6C,GATC,UQCR11,COX6B2,UQCRHL,COX7B
	30	11						GO:0008152	Metabolic process	15	7988	0.0059	UQCRC1,NDUFC2,ATP5PD,NDUFV3,ATP5PB,PPA1,AK3,COX7C,COX6C,GATC,UQCR11,COX6B2,UQCRHL,COX7B,PREP
	31	12					GO Function	GO:0009055	Electron transfer activity	5	121	0.0002	UQCRC1,NDUFC2,NDUFV3,UQCR11,COX7B
	32	13						GO:0015453	Oxidoreduction-driven active transmembrane transporter activity	4	71	0.00084	UQCRC1,NDUFC2,NDUFV3,COX7B
	33	14						GO:0015078	Proton transmembrane transporter activity	4	126	0.0051	UQCRC1,ATP5PD,ATP5PB,COX7B
	34	15					GO Component	GO:0098800	Inner mitochondrial membrane protein complex	10	158	2.42e-14	UQCRC1,NDUFC2,ATP5PD,NDUFV3,ATP5PB,COX7C,COX6C,UQCR11,UQCRHL,COX7B
	35	16						GO:0098803	Respiratory chain complex	9	90	2.42e-14	UQCRC1,NDUFC2,NDUFV3,COX7C,COX6C,UQCR11,COX6B2,UQCRHL,COX7B
	36	17						GO:0070069	Cytochrome complex	7	40	1.58e-12	UQCRC1,COX7C,COX6C,UQCR11,COX6B2,UQCRHL,COX7B
	37	18						GO:0005746	Mitochondrial respirasome	8	94	1.98e-12	UQCRC1,NDUFC2,NDUFV3,COX7C,COX6C,UQCR11,UQCRHL,COX7B
	38	19						GO:0005743	Mitochondrial inner membrane	11	502	3.78e-12	UQCRC1,NDUFC2,ATP5PD,NDUFV3,ATP5PB,COX7C,COX6C,UQCR11,COX6B2,UQCRHL,COX7B
	39	20						GO:0005739	Mitochondrion	13	1681	1.09e-09	UQCRC1,NDUFC2,ATP5PD,NDUFV3,ATP5PB,AK3,COX7C,COX6C,GATC,UQCR11,COX6B2,UQCRHL,COX7B
	40	21						GO:0098796	Membrane protein complex	11	1218	2.95e-08	UQCRC1,NDUFC2,ATP5PD,NDUFV3,ATP5PB,COX7C,COX6C,UQCR11,COX6B2,UQCRHL,COX7B
	41	22						GO:0045277	Respiratory chain complex IV	4	27	1.23e-06	COX7C,COX6C,COX6B2,COX7B
	42	23						GO:1990204	Oxidoreductase complex	5	124	5.85e-06	UQCRC1,NDUFC2,NDUFV3,UQCR11,UQCRHL
	43	24						GO:0005750	Mitochondrial respiratory chain complex III	3	13	2.94e-05	UQCRC1,UQCR11,UQCRHL
	44	25						GO:0005751	Mitochondrial respiratory chain complex IV	3	24	0.00014	COX7C,COX6C,COX7B
	45	26						GO:1902495	Transmembrane transporter complex	5	384	0.0011	UQCRC1,NDUFC2,NDUFV3,UQCR11,UQCRHL
	46	27						GO:0000276	Mitochondrial proton-transporting ATP synthase complex, coupling factor F(o)	2	13	0.0057	ATP5PD,ATP5PB
	47	28						GO:0032991	Protein-containing complex	12	5506	0.0104	UQCRC1,NDUFC2,ATP5PD,NDUFV3,ATP5PB,COX7C,COX6C,GATC,UQCR11,COX6B2,UQCRHL,COX7B
	48	29						GO:0005737	Cytoplasm	16	12056	0.0275	UQCRC1,NDUFC2,ATP5PD,NDUFV3,C1orf198,ATP5PB,PPA1,AK3,COX7C,COX6C,GATC,UQCR11,COX6B2,UQCRHL,COX7B,PREP
	49	30					STRING clusters	CL:11068	Respiratory electron transport, ATP synthesis by chemiosmotic coupling, and heat production by uncoupling proteins., and Proton-transporting ATP synthase complex	12	126	6.9e-20	UQCRC1,NDUFC2,ATP5PD,NDUFV3,C1orf198,ATP5PB,COX7C,COX6C,UQCR11,COX6B2,UQCRHL,COX7B
	50	31						CL:11069	Respiratory electron transport, ATP synthesis by chemiosmotic coupling, and heat production by uncoupling proteins.	11	121	2.56e-18	UQCRC1,NDUFC2,ATP5PD,NDUFV3,ATP5PB,COX7C,COX6C,UQCR11,COX6B2,UQCRHL,COX7B
	51	32						CL:11077	Respiratory chain complex	9	73	1.73e-15	UQCRC1,NDUFC2,NDUFV3,COX7C,COX6C,UQCR11,COX6B2,UQCRHL,COX7B
	52	33						CL:11166	Cytochrome complex	5	26	1.35e-08	UQCRC1,COX7C,COX6C,UQCR11,COX7B
	53	34						CL:11193	Mitochondrial electron transport, cytochrome c to oxygen	3	12	8.25e-05	COX7C,COX6C,COX7B
	54	35						CL:11170	Respiratory chain complex III	2	7	0.0084	UQCRC1,UQCR11
	55	36						CL:11268	Mitochondrial proton-transporting ATP synthase complex	2	16	0.0306	ATP5PD,ATP5PB
	56	37					KEGG	hsa00190	Oxidative phosphorylation	12	128	6.06e-21	UQCRC1,NDUFC2,ATP5PD,NDUFV3,ATP5PB,PPA1,COX7C,COX6C,UQCR11,COX6B2,UQCRHL,COX7B
	57	38						hsa04714	Thermogenesis	11	226	4.18e-16	UQCRC1,NDUFC2,ATP5PD,NDUFV3,ATP5PB,COX7C,COX6C,UQCR11,COX6B2,UQCRHL,COX7B
	58	39						hsa05012	Parkinson disease	11	236	4.42e-16	UQCRC1,NDUFC2,ATP5PD,NDUFV3,ATP5PB,COX7C,COX6C,UQCR11,COX6B2,UQCRHL,COX7B
	59	40						hsa05020	Prion disease	11	263	1.05e-15	UQCRC1,NDUFC2,ATP5PD,NDUFV3,ATP5PB,COX7C,COX6C,UQCR11,COX6B2,UQCRHL,COX7B
	60	41						hsa05016	Huntington disease	11	295	2.88e-15	UQCRC1,NDUFC2,ATP5PD,NDUFV3,ATP5PB,COX7C,COX6C,UQCR11,COX6B2,UQCRHL,COX7B
	61	42						hsa05010	Alzheimer disease	11	354	1.5e-14	UQCRC1,NDUFC2,ATP5PD,NDUFV3,ATP5PB,COX7C,COX6C,UQCR11,COX6B2,UQCRHL,COX7B
	62	43						hsa05014	Amyotrophic lateral sclerosis	11	350	1.5e-14	UQCRC1,NDUFC2,ATP5PD,NDUFV3,ATP5PB,COX7C,COX6C,UQCR11,COX6B2,UQCRHL,COX7B
	63	44						hsa04932	Non-alcoholic fatty liver disease	9	146	4.16e-14	UQCRC1,NDUFC2,NDUFV3,COX7C,COX6C,UQCR11,COX6B2,UQCRHL,COX7B
	64	45						hsa04260	Cardiac muscle contraction	7	87	1.84e-11	UQCRC1,COX7C,COX6C,UQCR11,COX6B2,UQCRHL,COX7B
	65	46						hsa01100	Metabolic pathways	12	1435	1.08e-09	UQCRC1,NDUFC2,ATP5PD,NDUFV3,ATP5PB,COX7C,COX6C,GATC,UQCR11,COX6B2,UQCRHL,COX7B
	66	47					Reactome	HSA-163200	Respiratory electron transport, ATP synthesis by chemiosmotic coupling, and heat production by uncoupling proteins.	9	127	6.78e-13	UQCRC1,NDUFC2,ATP5PD,NDUFV3,ATP5PB,COX7C,COX6C,UQCR11,COX7B
	67	48						HSA-611105	Respiratory electron transport	7	103	6.78e-13	UQCRC1,NDUFC2,NDUFV3,COX7C,COX6C,UQCR11,COX7B
	68	49						HSA-1430728	Metabolism	10	2092	0.00046	UQCRC1,NDUFC2,ATP5PD,NDUFV3,ATP5PB,PPA1,COX7C,COX6C,UQCR11,COX7B
	69	50						HSA-9707564	Cytoprotection by HMOX1	3	63	0.0089	COX7C,COX6C,COX7B
	70	51						HSA-5628897	TP53 Regulates Metabolic Genes	3	87	0.0188	COX7C,COX6C,COX7B
	71	52						HSA-163210	Formation of ATP by chemiosmotic coupling	2	18	0.0379	ATP5PD,ATP5PB
	72	53					WikiPathways	WP111	Electron transport chain: OXPHOS system in mitochondria	9	103	3.84e-14	UQCRC1,NDUFC2,ATP5PD,NDUFV3,ATP5PB,COX7C,COX6C,UQCR11,COX7B
	73	54						WP4396	Nonalcoholic fatty liver disease	9	154	6.14e-13	UQCRC1,NDUFC2,NDUFV3,COX7C,COX6C,UQCR11,COX6B2,UQCRHL,COX7B
	74	55						WP623	Oxidative phosphorylation	4	60	4.65e-05	NDUFC2,ATP5PD,NDUFV3,ATP5PB
	75	56						WP4922	Mitochondrial complex IV assembly	3	34	0.00065	COX7C,COX6C,COX7B
	76	57						WP4921	Mitochondrial complex III assembly	2	16	0.0146	UQCRC1,UQCR11
	77	58					COMPARTMENTS	GOCC:0098803	Respiratory chain complex	8	88	6.73e-12	UQCRC1,NDUFC2,NDUFV3,COX7C,COX6C,UQCR11,UQCRHL,COX7B
	78	59						GOCC:0005743	Mitochondrial inner membrane	10	337	1.4e-11	UQCRC1,NDUFC2,ATP5PD,NDUFV3,ATP5PB,COX7C,COX6C,UQCR11,COX6B2,COX7B
	79	60						GOCC:0070069	Cytochrome complex	6	38	2.99e-10	UQCRC1,COX7C,COX6C,UQCR11,UQCRHL,COX7B
	80	61						GOCC:0098800	Inner mitochondrial membrane protein complex	7	155	6.87e-09	UQCRC1,NDUFC2,ATP5PD,NDUFV3,ATP5PB,COX7C,UQCR11
	81	62						GOCC:0005739	Mitochondrion	11	1182	3.11e-08	UQCRC1,NDUFC2,ATP5PD,NDUFV3,ATP5PB,COX7C,COX6C,GATC,UQCR11,COX6B2,COX7B
	82	63						GOCC:0005746	Mitochondrial respirasome	5	78	8.73e-07	UQCRC1,NDUFC2,NDUFV3,COX7C,UQCR11
	83	64						GOCC:0098796	Membrane protein complex	10	1353	2.16e-06	UQCRC1,NDUFC2,ATP5PD,NDUFV3,ATP5PB,COX7C,COX6C,UQCR11,UQCRHL,COX7B
	84	65						GOCC:0031090	Organelle membrane	11	2290	2.05e-05	UQCRC1,NDUFC2,ATP5PD,NDUFV3,ATP5PB,PPA1,COX7C,COX6C,UQCR11,COX6B2,COX7B
	85	66						GOCC:0045275	Respiratory chain complex III	3	14	4.26e-05	UQCRC1,UQCR11,UQCRHL
	86	67						GOCC:1990204	Oxidoreductase complex	5	197	5.8e-05	UQCRC1,NDUFC2,NDUFV3,UQCR11,UQCRHL
	87	68						GOCC:0045277	Respiratory chain complex IV	3	21	0.00011	COX7C,COX6C,COX7B
	88	69						GOCC:0000276	Mitochondrial proton-transporting ATP synthase complex, coupling factor F(o)	2	9	0.0041	ATP5PD,ATP5PB
	89	70						GOCC:0005750	Mitochondrial respiratory chain complex III	2	12	0.0061	UQCRC1,UQCR11
	90	71						GOCC:0005622	Intracellular	16	11512	0.0171	UQCRC1,NDUFC2,ATP5PD,NDUFV3,C1orf198,ATP5PB,PPA1,AK3,COX7C,COX6C,GATC,UQCR11,COX6B2,UQCRHL,COX7B,PREP
	91	72						GOCC:0016020	Membrane	12	5715	0.0171	UQCRC1,NDUFC2,ATP5PD,NDUFV3,ATP5PB,PPA1,COX7C,COX6C,UQCR11,COX6B2,UQCRHL,COX7B
	92	73						GOCC:0005737	Cytoplasm	14	8195	0.0179	UQCRC1,NDUFC2,ATP5PD,NDUFV3,ATP5PB,PPA1,AK3,COX7C,COX6C,GATC,UQCR11,COX6B2,COX7B,PREP
	93	74						GOCC:0032991	Protein-containing complex	11	5325	0.0494	UQCRC1,NDUFC2,ATP5PD,NDUFV3,ATP5PB,COX7C,COX6C,GATC,UQCR11,UQCRHL,COX7B
	94	75					UniProt Keywords	KW-0999	Mitochondrion inner membrane	11	297	3.1e-14	UQCRC1,NDUFC2,ATP5PD,NDUFV3,ATP5PB,COX7C,COX6C,UQCR11,COX6B2,UQCRHL,COX7B
	95	76						KW-0496	Mitochondrion	13	1181	2.2e-11	UQCRC1,NDUFC2,ATP5PD,NDUFV3,ATP5PB,AK3,COX7C,COX6C,GATC,UQCR11,COX6B2,UQCRHL,COX7B
	96	77						KW-0679	Respiratory chain	5	63	3.99e-07	UQCRC1,NDUFC2,NDUFV3,UQCR11,UQCRHL
	97	78						KW-0809	Transit peptide	6	545	0.00039	UQCRC1,NDUFV3,ATP5PB,COX7C,UQCRHL,COX7B
	98	79						KW-0138	CF(0)	2	13	0.0072	ATP5PD,ATP5PB
	99	80						KW-0007	Acetylation	9	3362	0.0426	UQCRC1,ATP5PD,C1orf198,ATP5PB,PPA1,AK3,COX7C,UQCRHL,PREP
	100	81						KW-0813	Transport	7	1978	0.0439	UQCRC1,NDUFC2,ATP5PD,NDUFV3,ATP5PB,UQCR11,UQCRHL
			Statistically significant PFDR values (less than 0.05) are indicated in bold
			The "STRING clusters" in the "Category" column of Model 2, highlighted in yellow, are shown in Figure 2B
			#, minimum required interaction score was set to high confidence (0.700)
			†, the six proteins, ATP5PD, PPA1, COX7C, UQCRC1, AK3, and PREP, showing ANOVA PFDR < 0.005 (Supplementary Tables 4 and 5)
			ANOVA, analysis of variance
			FDR, false discovery rate
			ID, identification
			PPI, protein–protein interaction

## Sheet: ST-7
		Supplementary Table 7. Summary statistics of the snRNA-seq data (gene and UMI counts)
		Group$	Subject ID*	Gene						UMI
				Mean	Median	SD	Min	Max		Mean	Median	SD	Min	Max
	1	Control	Cont-1	2954.4	2232	2077.88	345	10496		9327.34	4773.5	11186.2	479	101747
	2		Cont-2	3565.46	3067	2167	319	11496		12995	8145	14059.1	487	152989
	3		Cont-3	3262.88	2586	2064.99	397	12352		8985.41	5537	9296.74	489	100297
	4		Cont-4	3523.03	2976.5	2070.93	411	10444		10564.9	6413	10637.7	486	87017
	5	AD	AD-1	2762.04	2320	1755.06	333	11536		7041.02	4538	7096.85	490	94563
	6		AD-2	2467.14	2063	1494.33	359	10854		6169.43	3980.5	6341.49	492	75100
	7		AD-3	1195.95	1010.5	715.23	338	7716		2212.28	1659	2051.33	477	42980
	8		AD-4	2927.25	2385	1817.68	332	10683		8090.23	4792	8438.03	487	91512
	9	CBD	CBD-1	1517.1	1219.5	985.12	341	6730		2847.7	1878	2880.18	487	40504
	10		CBD-2	2942.19	2520	1630.29	311	10029		9127.73	6449	8328.05	505	70841
	11		CBD-3	3379.16	3141	1713.82	275	10666		11530.4	8183	11491.5	493	155886
	12		CBD-4	2492.78	1880	1785.83	288	10498		6758.54	3517	7992.65	481	80339
	13	PSP	PSP-1	3407.3	2808	2021.1	353	10796		9468.47	5938	8968.69	485	77521
	14		PSP-2	2902.53	2384	1777.2	356	10431		9028.78	5736.5	9455.81	438	111263
	15		PSP-3	2242.6	1804	1443.26	327	12802		5530.37	3298	6041.98	481	151465
	16		PSP-4	2647.21	1782	2023.92	303	12982		7215.34	3193.5	9075.64	483	129104
		$, grouped according to the neuropathological diagnosis
		*, no pathogenic mutations in MAPT were detected in any subject
		AD, Alzheimer's disease
		CBD, corticobasal degeneration
		Cont, control
		ID, identification
		Max, maximum
		Min, minimum
		PSP, progressive supranuclear palsy
		SD, standard deviation
		UMI, unique molecular identifier

## Sheet: ST-8
	Supplementary Table 8. snRNA-seq-based comparison of gene expression across cell populations
	Gene	Cell type	Comparison#	Log2FC	Pct†			P$
			(vs. ContRef)	(vs. ContRef)	1	2		Nominal	Adjusted
	MAPT	Excitatory neuron	AD	-0.162108	0.409	0.457		9.52103e-08	0.00301455
		Inhibitory neuron	AD	-0.208045	0.328	0.403		6.96002e-22	2.20368e-17
		Astrocyte	PSP	-0.898238	0.145	0.28		8.54994e-19	2.70708e-14
			AD	0.460088	0.344	0.28		8.44483e-13	2.6738e-08
		OPC	CBD	-0.420123	0.299	0.424		2.06885e-09	6.55041e-05
	AK3	Oligodendrocyte	PSP	-0.348389	0.143	0.185		3.19122e-14	1.0104e-09
			AD	-0.609275	0.117	0.185		2.10547e-37	6.66633e-33
	PREP	Excitatory neuron	CBD	-0.416749	0.144	0.19		5.42798e-13	1.71861e-08
		Microglia	CBD	0.521382	0.168	0.114		1.39201e-08	0.000440738
	PPA1	Oligodendrocyte	CBD	-0.530146	0.148	0.214		2.29046e-26	7.25205e-22
			AD	-0.264534	0.174	0.214		1.04441e-13	3.3068e-09
		Excitatory neuron	CBD	-0.999206	0.075	0.136		2.38826e-35	7.56172e-31
			PSP	-0.566116	0.098	0.136		1.95315e-17	6.18406e-13
			AD	-1.50463	0.056	0.136		3.50791e-98	1.11067e-93
		Microglia	PSP	0.933938	0.171	0.102		5.13022e-24	1.62433e-19
			AD	-0.901126	0.057	0.102		5.86019e-13	1.85545e-08
	Only statistically significant comparisons (P < 0.01) are shown; see also the box plots in Figure 3D
	#, comparison with the control group
	†, Pct1 and Pct2 denote the disease and control groups, respectively
	$, calculated using MAST in Seurat v5 (PMID: 37231261), a statistical framework that accounts for cellular detection rate and expression variability in single-cell RNA-seq data
	AD, Alzheimer's disease
	CBD, corticobasal degeneration
	Cont, control
	FC, fold change
	OPC, oligodendrocyte precursor cell
	Pct, the percentage of cells in which the gene of interest was expressed
	PSP, progressive supranuclear palsy
	Ref, reference
	snRNA-seq, single-nucleus RNA sequencing
	vs., versus

## Sheet: ST-9
	Supplementary Table 9. Antibodies used for WB and IHC
	Method	Target protein	Antibody
			1st					Memo		2nd					Memo
			Company	Cat#	Host spices	Clonality	Dilution rate			Company	Cat#	Host spices	Clonality	Dilution rate
	WB#	AK3	Atlas Antibodies	HPA063324	Rabbit	Polyclonal	1:20			Protein Simple	DM-001A	Goat	NA	No dilution
		ATP5PD	Proteintech	17589-1-AP	Rabbit	Polyclonal	1:500			Protein Simple	DM-001A	Goat	NA	No dilution
		PPA1	Atlas Antibodies	HPA020096	Rabbit	Polyclonal	1:10			Protein Simple	DM-001A	Goat	NA	No dilution
		PREP	Atlas Antibodies	HPA031390	Rabbit	Polyclonal	1:250			Protein Simple	DM-001A	Goat	NA	No dilution
		Tau	Thermo Fisher Scientific	13-6400	Mouse	Monoclonal	1:50	T46		Protein Simple	DM-002A	Goat	NA	No dilution
	IHC	PPA1	Atlas Antibodies	HPA020096	Rabbit	Polyclonal	1:50			Nichirei Biosciences	424154	Goat	NA	No dilution	Histofine Simple Stain MAX-PO (MULTI)
		PREP	Atlas Antibodies	HPA031390	Rabbit	Polyclonal	1:500			Nichirei Biosciences	424154	Goat	NA	No dilution	Histofine Simple Stain MAX-PO (MULTI)
		Tau	Thermo Fisher Scientific	MN1020	Mouse	Monoclonal	1:200	AT8		Nichirei Biosciences	424154	Goat	NA	No dilution	Histofine Simple Stain MAX-PO (MULTI)
	T46 is a monoclonal antibody recognizing the C-terminal epitope of tau (aa 404–441 in the 2N4R isoform)
	AT8 is a monoclonal antibody that recognizes tau phosphorylated at Ser202 and Thr205
	#, conducted using JESS, a capillary-based western blot instrument (ProteinSimple)
	Cat, catalog
	IHC, immunohistochemistry
	NA, not available
	WB, western blotting
